# Supplementary material for: (Tetra­oxidoselenato-κO)tris­(thio­urea-κS)zinc(II)
Source: Acta Crystallogr Sect E Struct Rep Online. 2008 Jan 11;64(Pt 2):m342–3. doi: 10.1107/S1600536808000743 (PMC2960388; doi:10.1107/S1600536808000743)
Supplement: Supplementary file 1 [file e-64-0m342-sup1.cif]

##############################################################################
###                                                                        ###
###        Electronic paper (Acta Crystallographica Section E)             ###
###                                                                        ###
##############################################################################
#                                                                            #
# This CIF contains the data in a paper accepted for publication in Acta     #
# Crystallographica Section E. It conforms to the requirements of Notes      #
# for Authors for Section E, and has been peer reviewed under the auspices   #
# of the IUCr Commission on Journals.                                        #
#                                                                            #
# Full details of the Crystallographic Information File format               #
# are given in the paper "The Crystallographic Information File (CIF):       #
# a New Standard Archive File for Crystallography" by S. R. Hall, F. H.      #
# Allen and I. D. Brown [Acta Cryst. (1991), A47, 655-685].                  #
#                                                                            #
# The current version of the core CIF dictionary is obtainable from          #
# ftp://ftp.iucr.org/pub/cif_core.dic. The current version number is 2.1.    #
#                                                                            #
# Software is freely available for graphical display of the structure(s) in  #
# this CIF.  For information consult the CIF home page http://www.iucr.org/  #
# cif/home.html                                                              #
#                                                                            #
##############################################################################
                                             
data_global
_audit_creation_method     'Jana2000 Version : 22/12/2005'
_journal_date_recd_electronic     2008-01-07
_journal_date_accepted     2008-01-09
_journal_name_full     'Acta Crystallographica, Section E'
_journal_year     2008
_journal_volume     64
_journal_issue      2
_journal_page_first     m342
_journal_page_last     m343
_journal_paper_category     QM
_journal_coeditor_code     BQ2062
_publ_contact_author_name     'Jan F\'abry'
_publ_contact_author_address
;            Jan F\'abry
             Institute of Physics Czech Acad. Sci.
             Na Slovance 2
      182 21 Praha 8
             Czech Republic
;
_publ_contact_author_email     fabry@fzu.cz
_publ_contact_author_fax     '(420)2 8689 0527'
_publ_contact_author_phone     '(420)2 6605 2695'
_publ_section_title
;
(Tetraoxidoselenato-\k<i>O</i>)tris(thiourea-\k<i>S</i>)zinc(II)
;
loop_
    _publ_author_name
    _publ_author_address
    'Krupkov\'a, Radmila'
;Institute of Physics,
Academy of Sciences of the Czech Republic
Na Slovance 2,
182 21 Praha 8
Czech Republic
;
    'F\'abry, Jan'
;Institute of Physics,
Academy of Sciences of the Czech Republic
Na Slovance 2,
182 21 Praha 8
Czech Republic
;
    'C\'isa\<rov\'a, Ivana'
;Department of Inorganic Chemistry,
Faculty of Science,
Charles University
Hlavova 8,
128 43 Praha 2
Czech Republic
;
    'Van\<ek, P\<remysl'
;Institute of Physics,
Academy of Sciences of the Czech Republic
Na Slovance 2,
182 21 Praha 8
Czech Republic
;
data_I
_chemical_name_systematic
;
(Tetraoxidoselenato-\kO)tris(thiourea-\kS)zinc(II)
;
_chemical_name_common     ?
_chemical_formula_moiety     'C3 H12 N6 S3, Se1 O4, Zn1'
_chemical_formula_sum     'C3 H12 N6 O4 S3 Se1 Zn1'
_chemical_formula_structural     ?
_chemical_formula_analytical     ?
_chemical_formula_iupac     '[Zn (Se O4) (C H4 N2 S)3]'
_chemical_formula_weight     436.7
_chemical_melting_point     ?
_symmetry_cell_setting     orthorhombic
_symmetry_space_group_name_H-M     'P c a 21'
_symmetry_space_group_name_Hall     'P 2c -2ac'
loop_
    _symmetry_equiv_pos_site_id
    _symmetry_equiv_pos_as_xyz
    1 x,y,z
    2 -x,-y,1/2+z
    3 1/2-x,y,1/2+z
    4 1/2+x,-y,z
_cell_length_a     11.2045(2)
_cell_length_b     7.88240(10)
_cell_length_c     15.7960(2)
_cell_angle_alpha     90
_cell_angle_beta     90
_cell_angle_gamma     90
_cell_volume     1395.08(4)
_cell_formula_units_Z     4
_cell_measurement_reflns_used     14388
_cell_measurement_theta_min     1.00
_cell_measurement_theta_max     27.48
_cell_measurement_temperature     292
_cell_special_details
; ?
;
_exptl_crystal_description     prism
_exptl_crystal_colour     'colourless'
_exptl_crystal_size_max     0.35
_exptl_crystal_size_mid     0.25
_exptl_crystal_size_min     0.1
_exptl_crystal_size_rad     .
_exptl_crystal_density_diffrn     2.07845
_exptl_crystal_density_meas     ?
_exptl_crystal_density_method     ?
_exptl_crystal_F_000     864
loop_
    _exptl_crystal_face_index_h
    _exptl_crystal_face_index_k
    _exptl_crystal_face_index_l
    _exptl_crystal_face_perp_dist
    1 0 0 0.050
    -1 0 0 0.060
    0 0 -1 0.175
    0 1 3 0.172
    0 -1 2 0.181
    15 -14 0 0.125
    -1 1 0 0.122
    4 9 -1 0.125
    1 -14 1 0.155
_exptl_absorpt_coefficient_mu     4.833
_exptl_absorpt_correction_type     'Gaussian'
_exptl_absorpt_process_details
;
(Coppens & Hamilton, 1970)
;
_exptl_absorpt_correction_T_min     0.223
_exptl_absorpt_correction_T_max     0.602
_exptl_special_details     ?
_diffrn_ambient_temperature     292
_diffrn_radiation_type     'Mo K\a'
_diffrn_radiation_wavelength     0.71069
_diffrn_radiation_source     'fine-focus sealed tube'
_diffrn_radiation_monochromator     'graphite'
_diffrn_measurement_device_type     'Nonius KappaCCD'
_diffrn_measurement_method     \w
_diffrn_detector_area_resol_mean     ?
_diffrn_reflns_number     23449
_diffrn_reflns_av_R_equivalents     0.0385
_diffrn_reflns_av_sigmaI/netI     0.0200
_diffrn_reflns_theta_min     3.16
_diffrn_reflns_theta_max     27.49
_diffrn_reflns_theta_full     27.49
_diffrn_measured_fraction_theta_max     0.999
_diffrn_measured_fraction_theta_full     0.999
_diffrn_reflns_limit_h_min     -14
_diffrn_reflns_limit_h_max     14
_diffrn_reflns_limit_k_min     -10
_diffrn_reflns_limit_k_max     10
_diffrn_reflns_limit_l_min     -19
_diffrn_reflns_limit_l_max     20
_diffrn_reflns_reduction_process     ?
_diffrn_standards_number     0
_diffrn_standards_interval_count     .
_diffrn_standards_interval_time     .
_diffrn_standards_decay_%     ?
_refine_special_details
; The Flack parameter converged to the value -0.020(6),
so it was excluded from the final refinement.
;
_reflns_number_total     3150
_reflns_number_gt     3004
_reflns_threshold_expression     I>3\s(I)
_refine_ls_structure_factor_coef     Fsqd
_refine_ls_R_factor_all     0.0234
_refine_ls_R_factor_gt     0.0216
_refine_ls_wR_factor_gt     0.0493
_refine_ls_wR_factor_ref     0.0501
_refine_ls_goodness_of_fit_ref     1.52
_refine_ls_restrained_S_all     ?
_refine_ls_number_reflns     3150
_refine_ls_number_parameters     163
_refine_ls_number_restraints     0
_refine_ls_number_constraints     48
_refine_ls_hydrogen_treatment     constr
_refine_ls_weighting_scheme     sigma
_refine_ls_weighting_details     'w=1/[\s^2^(I)+0.0004I^2^]'
_refine_ls_shift/su_max     0.0045
_refine_ls_shift/su_mean     0.0005
_refine_diff_density_max     0.36
_refine_diff_density_min     -0.25
_refine_ls_extinction_method
                      'B-C type 1 Lorentzian isotropic (Becker & Coppens, 1974)'
_refine_ls_extinction_coef     1.65(5)
_refine_ls_abs_structure_details     'Flack (1983), 1492 Friedel pairs'
_refine_ls_abs_structure_Flack     -0.020(6)
_refine_ls_abs_structure_Rogers     ?
loop_
    _atom_type_symbol
    _atom_type_scat_dispersion_real
    _atom_type_scat_dispersion_imag
    _atom_type_scat_source
    C 0.003 0.002 'International Tables Vol C Tables  4.2.6.8 and 6.1.1.1'
    H 0.000 0.000 'International Tables Vol C Tables  4.2.6.8 and 6.1.1.1'
    N 0.006 0.003 'International Tables Vol C Tables  4.2.6.8 and 6.1.1.1'
    O 0.011 0.006 'International Tables Vol C Tables  4.2.6.8 and 6.1.1.1'
    S 0.125 0.123 'International Tables Vol C Tables  4.2.6.8 and 6.1.1.1'
    Se -0.093 2.226 'International Tables Vol C Tables  4.2.6.8 and 6.1.1.1'
    Zn 0.284 1.430 'International Tables Vol C Tables  4.2.6.8 and 6.1.1.1'
_computing_data_collection     'COLLECT (Hooft, 1998)'
_computing_cell_refinement     'SCALEPACK (Otwinowski & Minor, 1997)'
_computing_data_reduction     'SCALEPACK and DENZO (Otwinowski & Minor, 1997)'
_computing_structure_solution     'SIR97 (Altomare <i>et al.</i>,  1997)'
_computing_structure_refinement
                               '(JANA2000; Pet\<r\'i\<cek <i>et al.</i>,  2000)'
_computing_molecular_graphics     'PLATON (Spek, 2003)'
_computing_publication_material
                               '(JANA2000; Pet\<r\'i\<cek <i>et al.</i>,  2000)'
loop_
    _atom_site_type_symbol
    _atom_site_label
    _atom_site_fract_x
    _atom_site_fract_y
    _atom_site_fract_z
    _atom_site_U_iso_or_equiv
    _atom_site_adp_type
    _atom_site_calc_flag
    _atom_site_refinement_flags
    _atom_site_occupancy
    _atom_site_disorder_assembly
    _atom_site_disorder_group
    Zn Zn1 0.43588(3) 0.34032(3) 0.42203(2) 0.02479(9) Uani d . 1 . .
    Se Se1 0.37373(2) 0.15124(3) 0.247798 0.02293(7) Uani d . 1 . .
    O O1 0.34191(19) 0.1846(2) 0.34926(13) 0.0363(6) Uani d . 1 . .
    O O2 0.29853(18) -0.0173(2) 0.22066(12) 0.0317(6) Uani d . 1 . .
    O O3 0.51627(17) 0.1169(2) 0.23987(16) 0.0372(6) Uani d . 1 . .
    O O4 0.33169(19) 0.3147(2) 0.19315(15) 0.0392(6) Uani d . 1 . .
    S S1 0.57849(6) 0.49589(8) 0.34906(5) 0.03060(19) Uani d . 1 . .
    C C1 0.5054(2) 0.6544(2) 0.29483(16) 0.0290(8) Uani d . 1 . .
    N N1 0.5667(2) 0.7339(3) 0.23498(16) 0.0401(8) Uani d . 1 . .
    N N2 0.3957(2) 0.7021(3) 0.31154(18) 0.0447(9) Uani d . 1 . .
    S S2 0.52313(7) 0.17226(9) 0.52667(5) 0.0327(2) Uani d . 1 . .
    C C2 0.64030(18) 0.0636(3) 0.48127(17) 0.0314(8) Uani d . 1 . .
    N N3 0.6501(2) 0.0405(4) 0.39895(16) 0.0468(9) Uani d . 1 . .
    N N4 0.7222(2) 0.0025(3) 0.53155(17) 0.0460(9) Uani d . 1 . .
    S S3 0.29592(6) 0.50137(8) 0.49583(5) 0.03039(18) Uani d . 1 . .
    C C3 0.3845(2) 0.5992(3) 0.57094(15) 0.0295(7) Uani d . 1 . .
    N N5 0.3360(3) 0.6436(3) 0.64329(16) 0.0453(9) Uani d . 1 . .
    N N6 0.4979(2) 0.6351(3) 0.55684(18) 0.0455(9) Uani d . 1 . .
    H H1n1 0.63954 0.698311 0.22123 0.0482 Uiso d . 1 . .
    H H2n1 0.534956 0.822806 0.208546 0.0482 Uiso d . 1 . .
    H H1n2 0.359482 0.77757 0.278428 0.0536 Uiso d . 1 . .
    H H2n2 0.35742 0.658874 0.355973 0.0536 Uiso d . 1 . .
    H H1n3 0.59099 0.071809 0.364689 0.0562 Uiso d . 1 . .
    H H2n3 0.71576 -0.006424 0.377612 0.0562 Uiso d . 1 . .
    H H1n4 0.718708 0.022995 0.58691 0.0552 Uiso d . 1 . .
    H H2n4 0.781526 -0.059533 0.510475 0.0552 Uiso d . 1 . .
    H H1n5 0.373839 0.715311 0.677503 0.0543 Uiso d . 1 . .
    H H2n5 0.265147 0.601891 0.658106 0.0543 Uiso d . 1 . .
    H H1n6 0.535457 0.589501 0.512718 0.0546 Uiso d . 1 . .
    H H2n6 0.536798 0.705007 0.591462 0.0546 Uiso d . 1 . .
loop_
    _atom_site_aniso_label
    _atom_site_aniso_U_11
    _atom_site_aniso_U_22
    _atom_site_aniso_U_33
    _atom_site_aniso_U_12
    _atom_site_aniso_U_13
    _atom_site_aniso_U_23
    _atom_site_aniso_type_symbol
    Zn1 0.02747(16) 0.02426(15) 0.02265(16) 0.00004(11) 0.00160(12) -0.00106(11)
                                                                              Zn
    Se1 0.02532(13) 0.02427(12) 0.01920(13) -0.00028(8) 0.00161(10) 0.00140(11)
                                                                              Se
    O1 0.0414(12) 0.0444(10) 0.0231(9) -0.0183(9) 0.0063(9) -0.0069(8) O
    O2 0.0396(10) 0.0290(9) 0.0264(10) -0.0047(7) -0.0031(8) -0.0027(6) O
    O3 0.0268(9) 0.0441(10) 0.0408(12) 0.0020(8) 0.0042(10) 0.0047(10) O
    O4 0.0401(11) 0.0336(9) 0.0441(12) 0.0049(8) 0.0048(10) 0.0138(9) O
    S1 0.0252(3) 0.0343(3) 0.0323(3) 0.0001(2) 0.0004(3) 0.0102(3) S
    C1 0.0314(15) 0.0266(12) 0.0291(14) -0.0051(10) -0.0037(11) 0.0013(10) C
    N1 0.0423(14) 0.0369(12) 0.0412(15) 0.0019(10) 0.0037(11) 0.0138(11) N
    N2 0.0364(14) 0.0400(13) 0.0575(18) 0.0084(12) 0.0078(13) 0.0189(12) N
    S2 0.0354(4) 0.0400(4) 0.0227(3) 0.0119(3) 0.0055(3) 0.0041(2) S
    C2 0.0356(14) 0.0326(13) 0.0260(14) 0.0060(11) 0.0011(11) 0.0012(10) C
    N3 0.0477(16) 0.0652(17) 0.0276(13) 0.0260(14) 0.0023(11) -0.0063(12) N
    N4 0.0435(15) 0.0629(17) 0.0315(13) 0.0267(12) -0.0011(11) 0.0021(12) N
    S3 0.0228(3) 0.0406(3) 0.0279(3) 0.0011(2) -0.0020(3) -0.0110(3) S
    C3 0.0324(13) 0.0296(12) 0.0266(14) 0.0035(10) -0.0047(11) -0.0045(11) C
    N5 0.0384(15) 0.0655(17) 0.0320(14) -0.0047(12) 0.0003(12) -0.0218(12) N
    N6 0.0328(14) 0.0620(17) 0.0418(16) -0.0102(11) 0.0010(12) -0.0253(12) N
loop_
    _geom_bond_atom_site_label_1
    _geom_bond_atom_site_label_2
    _geom_bond_site_symmetry_1
    _geom_bond_site_symmetry_2
    _geom_bond_distance
    _geom_bond_publ_flag
    Zn1 O1 . . 1.984(2) no
    Zn1 S1 . . 2.3207(8) no
    Zn1 S2 . . 2.3330(8) no
    Zn1 S3 . . 2.3302(7) no
    Se1 O1 . . 1.663(2) no
    Se1 O2 . . 1.6307(18) no
    Se1 O3 . . 1.6246(19) no
    Se1 O4 . . 1.621(2) no
    S1 C1 . . 1.722(2) no
    C1 N1 . . 1.326(3) no
    C1 N2 . . 1.313(4) no
    S2 C2 . . 1.724(2) no
    C2 N3 . . 1.317(4) no
    C2 N4 . . 1.306(3) no
    S3 C3 . . 1.729(2) no
    C3 N5 . . 1.313(4) no
    C3 N6 . . 1.321(3) no
    N1 H1n1 . . 0.89 no
    N1 H2n1 . . 0.89 no
    N2 H1n2 . . 0.89 no
    N2 H2n2 . . 0.89 no
    N3 H1n3 . . 0.89 no
    N3 H2n3 . . 0.89 no
    N4 H1n4 . . 0.89 no
    N4 H2n4 . . 0.89 no
    N5 H1n5 . . 0.89 no
    N5 H2n5 . . 0.89 no
    N6 H1n6 . . 0.89 no
    N6 H2n6 . . 0.89 no
loop_
    _geom_angle_atom_site_label_1
    _geom_angle_atom_site_label_2
    _geom_angle_atom_site_label_3
    _geom_angle_site_symmetry_1
    _geom_angle_site_symmetry_2
    _geom_angle_site_symmetry_3
    _geom_angle
    _geom_angle_publ_flag
    Se1 Zn1 S1 . . . 88.22(2) no
    Se1 Zn1 S2 . . . 115.80(2) no
    Se1 Zn1 S3 . . . 122.45(2) no
    S1 Zn1 S2 . . . 111.31(3) no
    S1 Zn1 S3 . . . 115.09(3) no
    S2 Zn1 S3 . . . 103.70(3) no
    O1 Se1 O2 . . . 105.75(10) no
    O1 Se1 O3 . . . 108.14(11) no
    O1 Se1 O4 . . . 108.98(11) no
    O2 Se1 O3 . . . 110.62(10) no
    O2 Se1 O4 . . . 110.95(10) no
    O3 Se1 O4 . . . 112.15(11) no
    S1 C1 N1 . . . 116.84(19) no
    S1 C1 N2 . . . 123.6(2) no
    N1 C1 N2 . . . 119.5(2) no
    S2 C2 N3 . . . 122.86(19) no
    S2 C2 N4 . . . 117.7(2) no
    N3 C2 N4 . . . 119.4(2) no
    S3 C3 N5 . . . 118.6(2) no
    S3 C3 N6 . . . 122.2(2) no
    N5 C3 N6 . . . 119.2(2) no
    C1 N1 H1n1 . . . 120.0 no
    C1 N1 H2n1 . . . 120.0 no
    H1n1 N1 H2n1 . . . 120.0 no
    C1 N2 H1n2 . . . 120.0 no
    C1 N2 H2n2 . . . 120.0 no
    H1n2 N2 H2n2 . . . 120.0 no
    C2 N3 H1n3 . . . 120.0 no
    C2 N3 H2n3 . . . 120.0 no
    H1n3 N3 H2n3 . . . 120.0 no
    C2 N4 H1n4 . . . 120.0 no
    C2 N4 H2n4 . . . 120.0 no
    H1n4 N4 H2n4 . . . 120.0 no
    C3 N5 H1n5 . . . 120.0 no
    C3 N5 H2n5 . . . 120.0 no
    H1n5 N5 H2n5 . . . 120.0 no
    C3 N6 H1n6 . . . 120.0 no
    C3 N6 H2n6 . . . 120.0 no
    H1n6 N6 H2n6 . . . 120.0 no
    H1n1 N1 H2n1 . . . 120.0 no
    H1n2 N2 H2n2 . . . 120.0 no
    H1n3 N3 H2n3 . . . 120.0 no
    H1n4 N4 H2n4 . . . 120.0 no
    H1n5 N5 H2n5 . . . 120.0 no
    H1n6 N6 H2n6 . . . 120.0 no
