# Supplementary material for: (Tetra­oxidoselenato-κO)tris­(thio­urea-κS)zinc(II)
Source: Acta Crystallogr Sect E Struct Rep Online. 2008 Jan 11;64(Pt 2):m342–3. doi: 10.1107/S1600536808000743 (PMC2960388; doi:10.1107/S1600536808000743)
Supplement: Supplementary file 2 [file e-64-0m342-Isup2.hkl]

data_I
loop_
 _refln_index_h                                              
 _refln_index_k                                              
 _refln_index_l                                              
 _refln_intensity_meas                                       
 _refln_intensity_calc                                       
 _refln_intensity_sigma                                      
 _refln_observed_status                                      
   2   1 -19      3132.9      3299.2    207.9 o
   3   1 -19      4879.7      4798.7    294.9 o
   4   1 -19      2364.1      2438.9    139.1 o
   5   1 -19       512.7       515.1    107.9 o
   2   2 -19      1628.2      1432.6    131.7 o
   3   2 -19       638.4       696.0     87.2 o
   4   2 -19        36.5        35.8     58.4 <
   2   3 -19      5184.7      4826.8    279.5 o
   3   3 -19       186.6       116.7     71.8 <
   2   0 -18      4532.6      4714.7    267.1 o
   4   0 -18      4359.7      4094.0    273.2 o
   6   0 -18       527.1       354.9    118.1 o
   2   1 -18       390.6       383.7     63.0 o
   3   1 -18      3005.4      3009.0    150.0 o
   4   1 -18        75.9        61.8     53.7 <
   5   1 -18      1329.6      1372.7     98.3 o
   6   1 -18       712.3       872.7    107.3 o
   1   2 -18      1338.6      1429.5     98.6 o
   2   2 -18       717.4       747.8     72.5 o
   3   2 -18      1461.7      1450.7    115.0 o
   4   2 -18        77.0        51.3     58.5 <
   5   2 -18      6345.4      6246.3    437.0 o
   6   2 -18       712.3       771.8    105.7 o
   1   3 -18       178.9       171.6     41.7 o
   2   3 -18      1108.8       906.2     97.4 o
   3   3 -18       361.2       411.3     80.8 o
   4   3 -18      2105.4      1864.5    153.9 o
   5   3 -18        13.7        95.4     56.6 <
   2   4 -18       295.9       253.4     62.3 o
   3   4 -18       173.1       155.0     61.7 <
   4   4 -18       611.5       786.3     80.7 o
   2   0 -17     12524.5     11516.7    574.2 o
   4   0 -17      1988.1      2268.5    160.1 o
   6   0 -17      3017.2      3005.5    213.7 o
   1   1 -17      9308.6      8644.5    410.7 o
   2   1 -17       504.1       605.7     66.1 o
   3   1 -17      1319.0      1302.0     79.3 o
   4   1 -17       424.3       505.5     50.5 o
   5   1 -17      2510.9      2586.6    142.4 o
   6   1 -17      4019.4      4101.8    219.4 o
   7   1 -17        64.0        89.2     76.4 <
   1   2 -17       537.3       627.6     69.7 o
   2   2 -17      2798.9      2701.9    163.8 o
   3   2 -17      3379.3      3154.2    148.5 o
   4   2 -17       445.1       382.7     63.7 o
   5   2 -17       863.5       961.2     78.5 o
   6   2 -17       402.0       212.9    101.7 o
   7   2 -17      5171.1      5121.1    365.2 o
   1   3 -17       610.0       613.3     56.0 o
   2   3 -17      2128.7      1841.7    146.4 o
   3   3 -17        47.5       122.1     46.2 <
   4   3 -17      3290.6      3380.2    224.0 o
   5   3 -17       324.9       356.3     72.1 o
   6   3 -17      6656.4      6681.1    438.7 o
   1   4 -17       431.6       437.7     57.2 o
   2   4 -17      5948.7      5595.4    347.8 o
   3   4 -17       677.3       676.2     83.4 o
   4   4 -17       366.0       339.3     64.5 o
   5   4 -17       573.0       676.1    106.6 o
   3   5 -17       998.0      1072.0     99.9 o
   2   0 -16      3341.6      3262.5    177.6 o
   4   0 -16      6022.1      5286.0    300.0 o
   6   0 -16      1982.5      2077.7    159.9 o
   1   1 -16      4380.6      3849.4    200.2 o
   2   1 -16      2539.8      2434.4    109.5 o
   3   1 -16      7142.3      6617.3    253.8 o
   4   1 -16      4801.0      4674.9    192.9 o
   5   1 -16      1493.3      1443.8     93.1 o
   6   1 -16      1910.5      1778.8    114.3 o
   7   1 -16       269.8       227.5     63.0 o
   1   2 -16      2752.3      2655.4    146.7 o
   2   2 -16       540.2       431.4     71.4 o
   3   2 -16      5133.3      4959.6    203.9 o
   4   2 -16      2302.9      2288.1    113.9 o
   5   2 -16      3810.4      3660.5    179.8 o
   6   2 -16       534.2       672.7     73.0 o
   7   2 -16      1147.7      1230.9     78.0 o
   0   3 -16      3045.0      3188.4    162.0 o
   1   3 -16       504.1       496.7     49.3 o
   2   3 -16      7884.9      6978.0    356.8 o
   3   3 -16       136.9       234.0     51.2 <
   4   3 -16      4551.9      4433.5    197.3 o
   5   3 -16       454.4       400.3     58.0 o
   6   3 -16       505.5       653.0     95.8 o
   7   3 -16       154.9       159.7     42.3 o
   0   4 -16      3853.4      3515.4    189.1 o
   1   4 -16       366.0       461.3     40.6 o
   2   4 -16       732.7       873.8     75.0 o
   3   4 -16      2030.6      2017.1    150.9 o
   4   4 -16      3407.7      3106.3    249.5 o
   5   4 -16      1587.6      1619.4    144.6 o
   6   4 -16       214.3       237.1     45.2 o
   7   4 -16       259.1       361.2    117.2 <
   1   5 -16      2235.0      2291.2    153.2 o
   2   5 -16      1179.4      1037.7     87.9 o
   3   5 -16      3287.0      2957.2    206.5 o
   4   5 -16       499.8       446.2     86.9 o
   5   5 -16      1164.2      1201.6    118.8 o
   2   0 -15     11042.3     10149.6    455.9 o
   4   0 -15       908.2       831.3     89.6 o
   6   0 -15     17808.4     16871.2    831.4 o
   8   0 -15       108.1       119.5     42.5 <
   1   1 -15       224.7       213.8     43.8 o
   2   1 -15      1559.8      1613.1     74.7 o
   3   1 -15      1193.6      1123.0     63.3 o
   4   1 -15        -5.9        13.5     37.5 <
   5   1 -15      1246.9      1105.1     82.7 o
   6   1 -15      1860.6      1791.2    102.5 o
   7   1 -15      6420.8      6228.4    235.0 o
   8   1 -15       600.3       586.6     36.0 o
   9   1 -15      4626.8      4116.1    246.1 o
   1   2 -15     13853.3     12993.9    544.7 o
   2   2 -15       251.0       289.4     60.3 o
   3   2 -15      1684.8      1590.4     83.4 o
   4   2 -15      6470.5      6052.7    228.8 o
   5   2 -15      3850.0      3815.0    170.0 o
   6   2 -15       896.6       850.1     55.6 o
   7   2 -15      1237.9      1202.6     71.7 o
   8   2 -15       666.0       755.2     66.0 o
   9   2 -15       900.6       784.9     78.0 o
   1   3 -15        89.4       135.2     36.5 <
   2   3 -15     12709.2     11097.7    534.9 o
   3   3 -15        58.6       107.8     45.0 <
   4   3 -15      6101.6      5776.4    239.6 o
   5   3 -15       -63.7         0.3     33.5 <
   6   3 -15      1009.1      1029.2     65.1 o
   7   3 -15       130.0       105.0     28.4 o
   8   3 -15       936.4       983.7     80.8 o
   1   4 -15      5875.8      5456.8    278.1 o
   2   4 -15       964.3       827.9     77.1 o
   3   4 -15      1871.4      1860.9    123.4 o
   4   4 -15      6911.6      6165.8    393.2 o
   5   4 -15      1257.4      1261.0     69.9 o
   6   4 -15      3722.0      3783.0    186.3 o
   7   4 -15       311.1       455.0     65.8 o
   8   4 -15       321.5       337.4     56.2 o
   1   5 -15      1067.1       958.7     75.4 o
   2   5 -15       127.4       181.6     50.8 <
   3   5 -15      1409.0      1348.7    117.4 o
   4   5 -15       231.4       253.1     61.8 o
   5   5 -15      1589.8      1520.0     97.2 o
   6   5 -15        87.7        55.5     42.0 <
   1   6 -15      1190.3      1237.3     88.4 o
   2   6 -15      2082.2      1938.0    141.9 o
   3   6 -15       902.5       848.5     96.7 o
   4   6 -15       317.0       261.0     64.5 o
   5   6 -15       218.0       212.9     53.3 o
   2   0 -14        38.4        21.8     40.4 <
   4   0 -14      4088.5      4014.8    229.4 o
   6   0 -14      3908.5      3865.8    212.6 o
   8   0 -14     22873.7     20875.4    766.1 o
   0   1 -14     39778.2     36254.9   1417.4 o
   1   1 -14       985.9       962.0     56.8 o
   2   1 -14      1575.1      1545.7     71.2 o
   3   1 -14       640.6       656.8     48.0 o
   4   1 -14      1528.9      1501.8     82.9 o
   5   1 -14     12451.7     11792.7    423.0 o
   6   1 -14       893.8       870.5     48.3 o
   7   1 -14      5617.2      5218.6    157.0 o
   8   1 -14       419.1       411.9     45.8 o
   9   1 -14       688.8       794.1     70.5 o
  10   1 -14       232.3       180.6     49.4 o
   0   2 -14      5103.1      5214.7    215.5 o
   1   2 -14      4631.1      4548.2    199.3 o
   2   2 -14       362.4       443.9     69.0 o
   3   2 -14      9866.5      9089.6    321.0 o
   4   2 -14       197.1       223.8     48.2 o
   5   2 -14       200.3       177.2     33.8 o
   6   2 -14        77.5        10.9     42.3 <
   7   2 -14      2362.2      2276.1     88.4 o
   8   2 -14       157.2       142.7     38.6 o
   9   2 -14        59.9        42.0     36.5 <
  10   2 -14      1390.0      1282.7    116.6 o
   0   3 -14     15832.4     15022.0    626.9 o
   1   3 -14       605.3       615.8     46.7 o
   2   3 -14      9223.4      8301.3    397.7 o
   3   3 -14       264.8       227.2     45.7 o
   4   3 -14      2548.8      2463.3    118.7 o
   5   3 -14       894.7       951.6     53.6 o
   6   3 -14       136.9       137.5     26.6 o
   7   3 -14       262.0       296.6     38.1 o
   8   3 -14      1969.1      2013.2     95.0 o
   9   3 -14       148.2       136.8     52.5 <
   0   4 -14      3892.7      3735.7    168.9 o
   1   4 -14      1982.5      1994.6    108.9 o
   2   4 -14       722.5       720.6     64.5 o
   3   4 -14      4575.3      4334.0    256.5 o
   4   4 -14      1392.8      1365.3     77.7 o
   5   4 -14       154.2       202.6     34.3 o
   6   4 -14       445.7       505.5     35.0 o
   7   4 -14      1489.2      1449.6     72.3 o
   8   4 -14      1676.1      1746.7    116.6 o
   0   5 -14      3629.0      3400.8    179.2 o
   1   5 -14      1375.9      1299.5     93.3 o
   2   5 -14        79.0       101.7     34.3 <
   3   5 -14       898.7       926.5     96.5 o
   4   5 -14       213.9       192.1     42.8 o
   5   5 -14      9726.7      8613.4    404.0 o
   6   5 -14       724.1       611.1     51.3 o
   7   5 -14      3373.3      3366.2    188.6 o
   0   6 -14       702.2       636.3     55.4 o
   1   6 -14       893.0       875.7     68.5 o
   2   6 -14        89.7       116.4     35.7 <
   3   6 -14       777.1       915.2     62.5 o
   4   6 -14      1062.0      1201.9     67.7 o
   5   6 -14       181.3       212.5     43.8 o
   6   6 -14      1811.8      1870.0    119.3 o
   0   7 -14     16249.0     15086.7   1043.5 o
   2   7 -14       405.8       468.2     71.8 o
   2   0 -13     18688.3     17276.0    756.0 o
   4   0 -13      1535.1      1342.2     89.7 o
   6   0 -13     13089.9     12122.1    405.5 o
   8   0 -13       627.3       540.7     89.6 o
   1   1 -13      4026.5      3836.0    151.0 o
   2   1 -13      1999.3      1933.4     75.5 o
   3   1 -13      4623.1      4582.9    170.3 o
   4   1 -13       935.2       940.6     56.6 o
   5   1 -13      4909.5      4705.5    150.4 o
   6   1 -13      2839.5      2676.7     88.3 o
   7   1 -13      5524.5      5237.0    179.0 o
   8   1 -13       182.2       155.0     37.9 o
   9   1 -13      3025.4      3096.6    176.0 o
   1   2 -13     14205.4     14029.3    508.8 o
   2   2 -13      3360.0      3375.7    120.4 o
   3   2 -13     11370.8     11061.5    382.5 o
   4   2 -13      7535.2      6835.8    221.0 o
   5   2 -13      3369.7      3366.6    112.9 o
   6   2 -13      1004.6      1016.8     45.5 o
   7   2 -13      4046.8      3863.5    126.6 o
   8   2 -13       970.8       908.3     56.2 o
   9   2 -13      1598.6      1714.6     97.1 o
  10   2 -13      2778.9      2682.5    191.6 o
   1   3 -13      1572.5      1428.9     83.8 o
   2   3 -13     15745.0     14689.8    659.4 o
   3   3 -13       712.7       680.5     53.7 o
   4   3 -13     10573.0     10044.3    317.0 o
   5   3 -13       439.0       420.3     29.2 o
   6   3 -13      2750.1      2782.9     95.2 o
   7   3 -13       680.7       694.9     42.3 o
   8   3 -13       146.4       183.1     38.2 o
   9   3 -13        92.4        71.4     48.9 <
  10   3 -13      5541.3      5355.4    379.1 o
   1   4 -13      6985.4      6495.9    303.6 o
   2   4 -13      5626.4      5361.5    288.5 o
   3   4 -13      2474.3      2245.3    144.1 o
   4   4 -13      6693.9      6460.6    228.4 o
   5   4 -13      2771.2      2578.4     97.5 o
   6   4 -13      3092.6      3027.7    108.5 o
   7   4 -13       742.7       732.8     47.1 o
   8   4 -13       109.9       184.9     35.5 o
   9   4 -13       426.4       436.2     51.0 o
   1   5 -13      2036.3      1813.2    113.2 o
   2   5 -13        93.0        95.8     29.3 o
   3   5 -13      2585.0      2536.7    122.8 o
   4   5 -13       991.8       933.3     52.6 o
   5   5 -13      3299.0      3089.9    118.1 o
   6   5 -13       937.0       900.7     45.8 o
   7   5 -13      1932.1      1795.0     99.2 o
   8   5 -13       209.2       319.8     41.7 o
   1   6 -13       635.1       739.9     46.4 o
   2   6 -13      5263.1      5190.9    240.0 o
   3   6 -13       102.9        57.5     34.8 <
   4   6 -13       197.2       305.0     35.4 o
   5   6 -13       460.4       492.7     36.4 o
   6   6 -13      3836.7      3690.0    166.1 o
   7   6 -13       375.0       473.4     61.7 o
   1   7 -13      1060.7      1167.1     67.7 o
   2   7 -13      2671.2      2717.7    134.6 o
   3   7 -13       464.2       517.6     60.1 o
   4   7 -13        80.4        56.8     50.4 <
   5   7 -13       988.7      1001.2     91.1 o
   0   0 -12     51796.8     47653.5   1868.1 o
   2   0 -12      5031.0      4814.4    221.6 o
   4   0 -12     17715.7     16765.5    680.3 o
   6   0 -12      6502.5      6025.6    300.0 o
   8   0 -12      2798.9      2797.0    185.9 o
  10   0 -12       442.7       508.5     49.5 o
   0   1 -12      3663.4      3815.2    152.7 o
   1   1 -12     10423.5      9882.0    339.3 o
   2   1 -12       293.9       287.6     31.8 o
   3   1 -12     16987.6     15869.4    527.6 o
   4   1 -12      7072.1      6955.5    198.8 o
   5   1 -12       309.7       301.6     23.1 o
   6   1 -12      3915.4      3639.6    127.4 o
   7   1 -12       443.9       338.2     42.8 o
   8   1 -12     10103.1      9979.5    392.1 o
   9   1 -12      1110.7      1267.3     66.2 o
  10   1 -12       402.7       436.2     44.0 o
  11   1 -12       618.6       776.1     66.0 o
   0   2 -12       942.8       983.9     55.7 o
   1   2 -12      4016.0      3970.2    165.1 o
   2   2 -12       951.5       852.2     49.3 o
   3   2 -12      2494.5      2449.3     93.8 o
   4   2 -12      2229.7      2162.7     74.8 o
   5   2 -12     13944.8     13106.6    368.9 o
   6   2 -12      4173.8      4024.2    120.9 o
   7   2 -12      3587.3      3466.2    114.9 o
   8   2 -12       167.3       137.8     47.4 o
   9   2 -12      4718.9      4576.4    158.4 o
  10   2 -12       799.3       870.4     65.1 o
  11   2 -12      3809.0      3935.2    211.4 o
   0   3 -12      9108.3      8465.9    373.4 o
   1   3 -12       415.0       444.1     27.0 o
   2   3 -12      9865.9      9100.5    392.4 o
   3   3 -12       212.9       173.8     27.6 o
   4   3 -12      4731.0      4587.7    136.7 o
   5   3 -12       209.5       180.6     25.2 o
   6   3 -12      2912.4      3009.5     93.5 o
   7   3 -12       463.4       419.1     34.2 o
   8   3 -12      8251.0      7762.2    257.5 o
   9   3 -12        55.2        32.0     29.0 <
  10   3 -12      2682.5      2498.2    135.6 o
  11   3 -12        29.7         8.4     37.6 <
   0   4 -12      6558.7      6304.4    274.1 o
   1   4 -12      1483.8      1385.6     56.6 o
   2   4 -12      1245.5      1155.4     79.9 o
   3   4 -12      1817.4      1757.5     68.7 o
   4   4 -12      6100.8      5731.2    169.5 o
   5   4 -12      5435.9      5221.2    157.0 o
   6   4 -12       683.3       673.0     40.7 o
   7   4 -12       820.9       786.5     45.2 o
   8   4 -12      1524.4      1540.0     58.3 o
   9   4 -12      2994.5      2914.0    120.6 o
  10   4 -12       978.3      1004.5     64.3 o
   0   5 -12      3334.6      3321.9    137.6 o
   1   5 -12      6654.5      6448.9    202.3 o
   2   5 -12         6.4        25.4     28.5 <
   3   5 -12     13190.3     12372.0    423.8 o
   4   5 -12      1339.2      1277.7     54.0 o
   5   5 -12       683.7       673.6     36.7 o
   6   5 -12      1096.1      1016.4     52.1 o
   7   5 -12       631.3       717.4     43.4 o
   8   5 -12      1413.8      1311.7     72.9 o
   9   5 -12       895.7       883.2     72.4 o
   0   6 -12     13328.3     12268.6    532.0 o
   1   6 -12       461.8       519.8     38.2 o
   2   6 -12      2504.0      2387.9    102.5 o
   3   6 -12       241.0       245.5     31.4 o
   4   6 -12      3878.8      3563.9    131.0 o
   5   6 -12      2308.6      2067.0     89.0 o
   6   6 -12      2001.6      1977.8     87.6 o
   7   6 -12       674.4       684.7     59.1 o
   8   6 -12       586.5       571.6     60.2 o
   0   7 -12       971.3       869.5     67.3 o
   1   7 -12      1113.1      1202.1     66.3 o
   2   7 -12       309.3       279.2     43.2 o
   3   7 -12      1549.7      1470.6     71.9 o
   4   7 -12      3147.2      3181.5    128.3 o
   5   7 -12       145.3       169.7     35.6 o
   6   7 -12      1885.6      1943.2    105.0 o
   0   8 -12      1183.7      1280.3    141.3 o
   1   8 -12       517.3       569.7     64.8 o
   2   8 -12       -36.9         2.1     53.0 <
   3   8 -12       202.8       243.4     53.2 o
   2   0 -11     21049.7     20637.6    775.7 o
   4   0 -11      3336.4      3453.1    112.4 o
   6   0 -11     16966.2     16145.9    748.6 o
   8   0 -11      4276.7      4207.6    145.0 o
  10   0 -11       623.6       709.6     53.9 o
   1   1 -11     39570.4     37370.6   1174.9 o
   2   1 -11     12834.4     11929.6    394.1 o
   3   1 -11       189.3       130.1     28.6 o
   4   1 -11      2325.9      2283.4     77.4 o
   5   1 -11      2091.6      1942.0     72.6 o
   6   1 -11     12220.6     11796.5    358.8 o
   7   1 -11      1698.8      1762.7     68.5 o
   8   1 -11      1052.0       969.3     47.5 o
   9   1 -11       899.3       829.7     42.3 o
  10   1 -11       892.6      1040.2     47.8 o
  11   1 -11      1104.0      1142.8     68.6 o
  12   1 -11        81.2       136.8     41.0 <
   1   2 -11      2478.1      2565.5     85.0 o
   2   2 -11      6930.8      6687.1    235.0 o
   3   2 -11      6178.8      5722.7    174.6 o
   4   2 -11      4189.5      4074.7    113.8 o
   5   2 -11        99.1       112.0     19.6 o
   6   2 -11      2055.0      2023.1     67.2 o
   7   2 -11     14309.5     13406.9    397.0 o
   8   2 -11      3303.2      3094.7    101.8 o
   9   2 -11      5532.2      5504.0    150.0 o
  10   2 -11       323.8       325.6     37.8 o
  11   2 -11       774.8       879.9     59.1 o
   1   3 -11      4356.5      4291.0    138.2 o
   2   3 -11      1519.5      1598.6     58.5 o
   3   3 -11        42.8        23.8     19.3 <
   4   3 -11     17754.7     16954.4    475.1 o
   5   3 -11       233.3       238.2     25.2 o
   6   3 -11     21819.9     19981.0    594.6 o
   7   3 -11        29.6        47.0     25.8 <
   8   3 -11        -8.9         1.1     19.8 <
   9   3 -11       466.0       456.0     28.9 o
  10   3 -11      5376.1      5019.6    166.1 o
  11   3 -11         7.1         2.4     38.5 <
   1   4 -11      3696.0      3648.4    115.2 o
   2   4 -11     14299.6     13540.5    445.2 o
   3   4 -11      5361.2      5094.5    155.9 o
   4   4 -11      5012.6      4947.7    140.0 o
   5   4 -11        31.9        12.1     22.7 <
   6   4 -11      1788.3      1652.6     59.1 o
   7   4 -11      6333.8      5995.6    174.4 o
   8   4 -11      1874.6      1852.6     64.2 o
   9   4 -11      2146.1      2132.7     73.9 o
  10   4 -11         4.3         9.8     29.4 <
   1   5 -11     26156.0     23957.8    777.7 o
   2   5 -11      1089.9      1003.9     51.0 o
   3   5 -11       198.3       167.1     24.9 o
   4   5 -11       129.8       124.2     24.5 o
   5   5 -11      2838.4      2642.6     89.6 o
   6   5 -11       195.2       250.6     31.0 o
   7   5 -11      2826.4      2650.3     94.5 o
   8   5 -11       803.6       928.3     45.1 o
   9   5 -11       439.2       440.7     46.6 o
  10   5 -11       419.4       517.1     49.4 o
   1   6 -11       317.1       294.2     25.6 o
   2   6 -11      8280.2      7978.4    243.9 o
   3   6 -11      1154.8      1134.5     47.1 o
   4   6 -11      1731.4      1774.9     67.6 o
   5   6 -11       689.0       710.0     44.4 o
   6   6 -11      4999.9      4500.5    183.2 o
   7   6 -11       509.3       517.1     44.6 o
   8   6 -11       505.6       602.5     61.7 o
   1   7 -11      4041.2      3693.4    121.7 o
   2   7 -11      2250.7      1991.6     94.0 o
   3   7 -11       128.6        93.0     31.0 o
   4   7 -11       881.8       928.4     46.8 o
   5   7 -11       576.0       614.0     46.6 o
   6   7 -11      5028.6      4968.0    196.3 o
   7   7 -11       413.5       455.9     51.1 o
   1   8 -11      1039.4      1093.4     58.6 o
   2   8 -11       529.0       558.1     53.9 o
   3   8 -11      1839.9      1863.0     85.1 o
   4   8 -11       430.2       490.1     41.3 o
   0   0 -10     56145.0     52282.2   1994.6 o
   2   0 -10     17514.2     17249.9    689.8 o
   4   0 -10     16080.1     15807.2    538.2 o
   6   0 -10      2812.3      2840.2    161.0 o
   8   0 -10     11951.9     11362.6    359.3 o
  10   0 -10      1500.9      1405.3     66.9 o
  12   0 -10       119.2       167.6     41.6 <
   0   1 -10      8282.9      8375.1    288.3 o
   1   1 -10      6505.4      6480.3    202.7 o
   2   1 -10      3052.9      3252.8    108.9 o
   3   1 -10     10904.5     10230.2    302.5 o
   4   1 -10      1715.9      1632.4     58.0 o
   5   1 -10      9156.0      8779.7    264.6 o
   6   1 -10      3799.3      3701.8    123.5 o
   7   1 -10      5169.2      5164.1    134.6 o
   8   1 -10      3974.2      3862.2    110.5 o
   9   1 -10      2874.2      2810.4     86.7 o
  10   1 -10      1847.3      1927.0     65.0 o
  11   1 -10      3085.4      3085.9    106.3 o
  12   1 -10      4511.7      4122.7    168.3 o
   0   2 -10      9187.0      9393.4    344.2 o
   1   2 -10     17506.2     16884.9    468.3 o
   2   2 -10     10013.5      9929.9    269.0 o
   3   2 -10     15483.7     14896.5    397.8 o
   4   2 -10       451.7       436.9     24.2 o
   5   2 -10     22608.5     21362.8    578.6 o
   6   2 -10      3627.1      3446.9    106.5 o
   7   2 -10      3985.9      3863.7    104.3 o
   8   2 -10       832.5       861.7     38.1 o
   9   2 -10      1931.0      1987.2     62.6 o
  10   2 -10       283.2       286.0     31.5 o
  11   2 -10       318.0       305.9     43.2 o
  12   2 -10      2473.6      2543.8    115.0 o
   0   3 -10     34363.0     32499.8   1308.8 o
   1   3 -10       848.6       846.7     31.2 o
   2   3 -10      4965.9      4972.3    133.9 o
   3   3 -10       612.1       546.9     25.4 o
   4   3 -10     20338.0     19117.1    517.6 o
   5   3 -10      1482.8      1439.2     48.4 o
   6   3 -10      7934.7      7580.4    200.7 o
   7   3 -10       280.2       257.5     20.9 o
   8   3 -10     13390.4     12979.9    327.8 o
   9   3 -10       391.3       404.3     28.5 o
  10   3 -10      1322.3      1357.2     58.0 o
  11   3 -10       114.3       128.6     31.4 o
   0   4 -10     11066.5     10983.6    397.3 o
   1   4 -10      3439.3      3382.7    103.8 o
   2   4 -10      5573.7      5633.1    150.0 o
   3   4 -10      7635.9      7154.9    221.2 o
   4   4 -10      2507.0      2446.0     76.1 o
   5   4 -10      8108.3      7927.5    217.9 o
   6   4 -10      3523.0      3540.8     95.8 o
   7   4 -10      1589.1      1580.8     52.4 o
   8   4 -10      5233.2      5097.8    141.8 o
   9   4 -10       495.5       542.9     30.9 o
  10   4 -10       518.1       580.2     33.8 o
  11   4 -10       570.2       587.8     51.5 o
   0   5 -10      1157.3      1061.9     53.2 o
   1   5 -10      2776.1      2733.2     84.7 o
   2   5 -10      3273.4      3156.7     96.5 o
   3   5 -10      5480.7      5319.0    157.7 o
   4   5 -10       756.7       660.2     39.1 o
   5   5 -10      5142.9      5054.8    149.9 o
   6   5 -10      1876.1      1917.5     67.7 o
   7   5 -10      4215.8      3922.8    119.7 o
   8   5 -10        -5.1         2.1     26.0 <
   9   5 -10      2125.7      2105.8     83.5 o
  10   5 -10       105.0        88.0     31.8 o
   0   6 -10     15281.4     14355.6    503.7 o
   1   6 -10       594.4       558.6     29.0 o
   2   6 -10      3427.5      3115.9    101.8 o
   3   6 -10      1524.2      1453.5     55.8 o
   4   6 -10      6321.8      5977.4    183.6 o
   5   6 -10       316.2       267.2     33.7 o
   6   6 -10       471.9       422.1     38.1 o
   7   6 -10       728.0       782.4     48.9 o
   8   6 -10      2681.5      2814.7    106.7 o
   9   6 -10       300.5       336.6     51.8 o
   0   7 -10      4634.4      4523.8    184.6 o
   1   7 -10       327.6       307.2     22.4 o
   2   7 -10       876.0       861.7     42.6 o
   3   7 -10       304.0       303.0     33.9 o
   4   7 -10      1285.0      1267.1     57.3 o
   5   7 -10      1232.3      1247.5     59.7 o
   6   7 -10       899.6       930.9     56.7 o
   7   7 -10       198.8       247.1     41.1 o
   0   8 -10       843.2       851.1     63.4 o
   1   8 -10      2661.5      2538.5     93.9 o
   2   8 -10       906.4       975.1     51.5 o
   3   8 -10      3060.8      2941.1    112.9 o
   4   8 -10       889.4       861.0     54.1 o
   5   8 -10      2299.9      2459.4    102.7 o
   2   0  -9      2647.1      2487.4    102.6 o
   4   0  -9     18215.8     17802.0    714.5 o
   6   0  -9     21804.4     21247.3    582.1 o
   8   0  -9      4085.1      3987.2    120.7 o
  10   0  -9     28540.3     26057.4    789.1 o
  12   0  -9      3102.6      2801.4    163.2 o
   1   1  -9      1737.3      1678.8     51.6 o
   2   1  -9     33445.1     32455.5    887.2 o
   3   1  -9     20080.1     19467.6    514.5 o
   4   1  -9      9390.0      9488.4    271.6 o
   5   1  -9      2172.4      2110.8     73.6 o
   6   1  -9       760.8       783.0     29.8 o
   7   1  -9     16147.2     15768.3    387.2 o
   8   1  -9      1240.5      1199.6     43.4 o
   9   1  -9      8354.4      7851.2    208.4 o
  10   1  -9        -0.7        10.4     23.4 <
  11   1  -9       725.7       659.5     40.1 o
  12   1  -9       931.6       985.6     56.6 o
  13   1  -9       534.4       737.4     95.6 o
   1   2  -9     26197.7     25303.7    682.7 o
   2   2  -9      1662.2      1772.3     52.2 o
   3   2  -9      9871.8      9684.1    254.4 o
   4   2  -9       148.4       155.8     18.6 o
   5   2  -9     16127.7     15471.5    392.2 o
   6   2  -9      3603.8      3467.6     94.5 o
   7   2  -9      1612.4      1632.4     48.1 o
   8   2  -9      1501.2      1467.7     51.9 o
   9   2  -9       785.5       740.6     36.3 o
  10   2  -9      1099.3      1057.5     42.5 o
  11   2  -9      3274.7      3175.5    104.1 o
  12   2  -9       274.1       241.7     34.2 o
   1   3  -9       968.4      1003.7     32.3 o
   2   3  -9     44830.5     43050.1   1154.9 o
   3   3  -9       716.1       669.7     27.3 o
   4   3  -9      2802.0      2785.4     77.3 o
   5   3  -9       256.3       268.0     21.0 o
   6   3  -9      6672.3      6287.6    162.3 o
   7   3  -9      1104.5      1103.1     43.4 o
   8   3  -9      3899.1      3858.3    107.6 o
   9   3  -9         4.6        59.6     24.1 <
  10   3  -9      2236.7      2202.2     76.2 o
  11   3  -9       200.5       191.6     43.2 o
  12   3  -9       233.8       299.6     49.9 o
   1   4  -9      4474.1      4253.0    120.1 o
   2   4  -9      9038.1      8668.4    237.1 o
   3   4  -9      6347.5      6105.3    166.5 o
   4   4  -9       100.8       134.8     20.4 o
   5   4  -9      6216.4      6182.5    161.3 o
   6   4  -9     10828.0     10378.3    279.2 o
   7   4  -9       732.9       734.1     31.3 o
   8   4  -9       650.7       594.6     30.2 o
   9   4  -9      1144.2      1125.9     42.5 o
  10   4  -9      2404.5      2605.4     85.8 o
  11   4  -9       936.0       923.0     65.6 o
   1   5  -9      1636.4      1538.9     48.1 o
   2   5  -9      9277.2      8830.1    241.1 o
   3   5  -9     12555.7     11968.4    327.7 o
   4   5  -9      3801.1      3548.4    107.3 o
   5   5  -9      1170.8      1188.4     46.3 o
   6   5  -9      1256.7      1259.1     44.6 o
   7   5  -9      8675.3      8430.5    229.0 o
   8   5  -9       631.1       628.9     33.6 o
   9   5  -9      4877.2      4707.3    144.7 o
  10   5  -9        23.5        37.2     34.2 <
   1   6  -9      3345.6      3187.6     95.7 o
   2   6  -9       215.9       189.1     20.9 o
   3   6  -9       193.0       170.4     20.8 o
   4   6  -9      4771.5      4597.0    139.1 o
   5   6  -9      1799.6      1815.0     63.8 o
   6   6  -9      4659.5      4423.6    147.8 o
   7   6  -9       287.9       302.2     29.0 o
   8   6  -9      1599.2      1556.1     64.2 o
   9   6  -9       300.1       375.4     35.1 o
   1   7  -9      1383.7      1293.1     48.5 o
   2   7  -9     13446.4     12039.2    349.5 o
   3   7  -9      2117.6      2050.7     69.8 o
   4   7  -9      2648.7      2532.6     85.7 o
   5   7  -9       955.3       966.9     49.1 o
   6   7  -9      1206.0      1196.4     62.7 o
   7   7  -9      1258.9      1302.0     66.0 o
   8   7  -9       495.9       639.1     46.8 o
   1   8  -9      4286.6      3823.6    152.7 o
   2   8  -9       380.6       366.7     31.0 o
   3   8  -9      1819.8      1658.7     72.9 o
   4   8  -9       322.9       426.6     38.8 o
   5   8  -9      3278.4      3413.8    125.8 o
   6   8  -9       698.9       709.1     50.9 o
   1   9  -9       263.6       334.3     58.6 o
   2   9  -9      2438.3      2595.4    120.0 o
   0   0  -8     19527.6     19384.4    694.7 o
   2   0  -8     18697.0     18731.3    726.4 o
   4   0  -8     19324.8     19159.5    697.2 o
   6   0  -8      3333.9      3297.2     96.4 o
   8   0  -8     10919.9     10759.2    308.7 o
  10   0  -8      1843.1      1899.5     77.6 o
  12   0  -8      5701.3      5380.1    224.5 o
   0   1  -8     21771.8     21358.8    671.7 o
   1   1  -8      3296.9      3223.9     89.7 o
   2   1  -8      9759.0      9581.1    272.7 o
   3   1  -8      2355.0      2137.9     70.8 o
   4   1  -8      7477.8      7163.8    214.0 o
   5   1  -8     17078.6     17325.6    406.4 o
   6   1  -8       527.7       543.2     23.3 o
   7   1  -8     11558.6     11336.8    275.7 o
   8   1  -8      6361.5      6367.7    156.5 o
   9   1  -8      5945.4      5834.9    148.6 o
  10   1  -8      1688.8      1645.8     56.4 o
  11   1  -8      4729.4      4575.5    133.7 o
  12   1  -8       365.5       360.6     39.1 o
  13   1  -8      1049.3      1000.5     61.7 o
   0   2  -8     15531.5     15926.4    572.4 o
   1   2  -8     17000.3     17368.4    423.2 o
   2   2  -8      6546.5      6353.0    163.6 o
   3   2  -8     24230.4     24687.8    592.2 o
   4   2  -8      2187.8      2224.2     57.2 o
   5   2  -8      6110.9      6090.1    149.0 o
   6   2  -8      1965.9      1883.9     57.8 o
   7   2  -8      1519.8      1544.5     49.3 o
   8   2  -8      7172.8      6930.2    176.5 o
   9   2  -8       903.8       881.4     34.3 o
  10   2  -8       887.2       838.5     36.9 o
  11   2  -8       170.6       175.4     28.2 o
  12   2  -8        99.2       109.1     36.1 <
  13   2  -8      2853.4      3032.4    160.2 o
   0   3  -8     99591.1     96899.2   3318.1 o
   1   3  -8       652.8       664.4     25.1 o
   2   3  -8      4438.1      4439.3    116.9 o
   3   3  -8       641.5       659.8     26.9 o
   4   3  -8     11259.0     10775.2    273.3 o
   5   3  -8      1870.7      1862.2     50.9 o
   6   3  -8      6285.7      6006.7    151.1 o
   7   3  -8       931.2       944.8     35.2 o
   8   3  -8      3400.9      3310.7    101.2 o
   9   3  -8       184.5       206.7     30.5 o
  10   3  -8       766.8       799.0     38.0 o
  11   3  -8       177.5       219.4     27.2 o
  12   3  -8      2728.2      2661.7    127.3 o
   0   4  -8     10526.1     10867.9    383.8 o
   1   4  -8     10914.9     10699.3    273.3 o
   2   4  -8      4102.0      4127.2    111.4 o
   3   4  -8     12712.5     12334.1    317.5 o
   4   4  -8      8268.9      8105.5    201.6 o
   5   4  -8      2937.0      2944.1     80.5 o
   6   4  -8      3480.3      3370.9     91.0 o
   7   4  -8      1286.9      1313.2     41.6 o
   8   4  -8     16839.9     15696.7    404.7 o
   9   4  -8       779.1       767.0     39.0 o
  10   4  -8       303.6       328.7     34.1 o
  11   4  -8       189.1       112.0     41.9 o
  12   4  -8      1146.5      1348.6     91.1 o
   0   5  -8      2627.0      2425.8     99.0 o
   1   5  -8      2439.2      2247.5     65.2 o
   2   5  -8      1325.5      1277.8     42.3 o
   3   5  -8      1189.8      1199.6     39.8 o
   4   5  -8       672.8       638.7     33.1 o
   5   5  -8     17461.8     16756.7    424.9 o
   6   5  -8       163.9       171.5     22.3 o
   7   5  -8      5021.6      4842.8    129.6 o
   8   5  -8        11.6        17.7     22.5 <
   9   5  -8      4536.0      4407.0    123.0 o
  10   5  -8       688.8       805.7     37.5 o
  11   5  -8      4158.1      4400.2    155.7 o
   0   6  -8      5270.6      4774.9    194.6 o
   1   6  -8      1721.9      1655.7     52.6 o
   2   6  -8      8044.1      7572.6    202.3 o
   3   6  -8      2884.8      2773.3     89.5 o
   4   6  -8      5698.8      5462.3    150.8 o
   5   6  -8       392.8       364.7     32.9 o
   6   6  -8       475.5       540.9     34.2 o
   7   6  -8      1026.2       974.3     43.7 o
   8   6  -8      3999.2      3959.8    126.3 o
   9   6  -8       171.4       218.6     26.1 o
  10   6  -8       957.7      1065.3     54.4 o
   0   7  -8      5810.9      5258.8    224.0 o
   1   7  -8        52.7        57.5     17.5 o
   2   7  -8      2902.4      2689.4     82.3 o
   3   7  -8       237.6       223.7     29.1 o
   4   7  -8      2451.0      2128.7     80.1 o
   5   7  -8      1565.7      1586.0     59.4 o
   6   7  -8        63.5        45.2     32.6 <
   7   7  -8       416.7       530.9     39.1 o
   8   7  -8      1847.1      2024.1     87.0 o
   0   8  -8      4481.9      3920.9    188.2 o
   1   8  -8      4498.4      4136.7    137.3 o
   2   8  -8       889.3       817.2     36.2 o
   3   8  -8      8127.3      7486.5    230.9 o
   4   8  -8        91.0       131.4     29.5 o
   5   8  -8      1306.6      1339.9     64.2 o
   6   8  -8       337.2       400.6     41.8 o
   7   8  -8       477.2       638.5     52.1 o
   0   9  -8      8695.3      7836.5    317.6 o
   1   9  -8       578.5       568.0     42.9 o
   2   9  -8       367.8       388.3     39.0 o
   3   9  -8       238.8       288.3     40.7 o
   2   0  -7     14107.5     15609.7    623.4 o
   4   0  -7     86335.8     78818.3   2602.7 o
   6   0  -7     22166.6     21440.6    583.4 o
   8   0  -7      1841.9      1818.4     66.3 o
  10   0  -7      4899.2      4582.3    153.5 o
  12   0  -7      3837.8      3703.7    159.3 o
   1   1  -7     26819.8     27232.3    658.8 o
   2   1  -7     10572.6     10646.9    262.8 o
   3   1  -7      1429.7      1416.0     44.0 o
   4   1  -7     20982.1     21539.3    500.1 o
   5   1  -7      6516.9      6653.4    160.0 o
   6   1  -7     10598.2     10269.7    246.4 o
   7   1  -7     18855.4     18191.5    438.1 o
   8   1  -7       508.4       522.6     25.5 o
   9   1  -7      9059.1      8534.4    230.3 o
  10   1  -7      4657.1      4273.2    127.3 o
  11   1  -7      2168.8      2002.6     70.0 o
  12   1  -7      1363.7      1402.4     59.2 o
  13   1  -7      1068.9       961.5     62.8 o
   1   2  -7     31177.3     31834.1    739.8 o
   2   2  -7       274.6       313.7     15.2 o
   3   2  -7      2347.4      2352.4     60.5 o
   4   2  -7      1747.3      1726.6     48.6 o
   5   2  -7      2093.2      2058.3     56.3 o
   6   2  -7     10018.1      9820.4    244.3 o
   7   2  -7     17123.7     16725.6    408.0 o
   8   2  -7       551.4       526.8     28.4 o
   9   2  -7      9089.8      8798.1    229.2 o
  10   2  -7       904.9       968.4     38.9 o
  11   2  -7      2150.9      2161.6     70.7 o
  12   2  -7       201.6       280.5     34.9 o
  13   2  -7       970.7      1123.6     64.1 o
   1   3  -7      2604.7      2487.8     66.9 o
   2   3  -7     19808.9     19539.2    488.4 o
   3   3  -7       782.3       824.4     25.9 o
   4   3  -7      4499.7      4259.6    108.7 o
   5   3  -7       226.0       198.2     15.6 o
   6   3  -7     25084.3     23918.8    595.3 o
   7   3  -7       934.4       942.0     38.1 o
   8   3  -7      1172.1      1212.2     44.7 o
   9   3  -7       706.4       700.0     34.4 o
  10   3  -7      2186.6      2113.2     73.0 o
  11   3  -7        63.6        89.6     29.7 <
  12   3  -7      1386.9      1578.5     68.1 o
  13   3  -7        24.3         2.2     68.0 <
   1   4  -7     12609.3     12281.2    322.1 o
   2   4  -7     14655.6     14020.3    375.7 o
   3   4  -7      1401.5      1363.9     41.1 o
   4   4  -7       179.1       201.6     19.3 o
   5   4  -7       776.8       804.6     26.8 o
   6   4  -7     11392.1     10931.6    262.6 o
   7   4  -7      6510.5      6242.5    157.0 o
   8   4  -7       355.2       339.8     24.8 o
   9   4  -7      3160.6      3043.6     86.7 o
  10   4  -7      1195.5      1278.7     51.8 o
  11   4  -7       934.7      1017.6     49.1 o
  12   4  -7       452.1       480.1     64.1 o
   1   5  -7     20394.8     19654.7    517.5 o
   2   5  -7      1699.6      1547.2     46.7 o
   3   5  -7      1175.5      1117.3     38.0 o
   4   5  -7      5536.7      5463.5    141.1 o
   5   5  -7      6007.7      5836.5    155.0 o
   6   5  -7       296.8       324.7     20.1 o
   7   5  -7      7669.9      7363.0    186.7 o
   8   5  -7        28.2        45.8     22.5 <
   9   5  -7      4282.8      4266.3    116.2 o
  10   5  -7      1483.9      1582.7     60.6 o
  11   5  -7      1287.1      1355.0     75.1 o
   1   6  -7      1201.6      1203.0     39.9 o
   2   6  -7      7521.8      6913.4    187.7 o
   3   6  -7      1537.8      1488.2     43.8 o
   4   6  -7     19990.6     18336.2    509.6 o
   5   6  -7       397.8       372.9     25.6 o
   6   6  -7      4760.7      4625.9    127.3 o
   7   6  -7      1552.2      1533.6     50.6 o
   8   6  -7       413.6       397.1     27.6 o
   9   6  -7      1577.4      1618.9     56.9 o
  10   6  -7      2175.5      2315.5     85.3 o
   1   7  -7      2974.9      2898.7     83.2 o
   2   7  -7      4010.3      3850.7    105.3 o
   3   7  -7       170.6       173.6     19.2 o
   4   7  -7      6586.4      6051.4    180.5 o
   5   7  -7       266.9       318.4     27.8 o
   6   7  -7      4019.8      3941.8    115.8 o
   7   7  -7      1307.2      1374.4     50.7 o
   8   7  -7        96.3        61.1     36.0 <
   9   7  -7       149.8       241.0     38.0 o
   1   8  -7      4165.5      3880.7    121.5 o
   2   8  -7       647.7       627.8     31.0 o
   3   8  -7      1445.4      1394.3     51.1 o
   4   8  -7       482.2       476.9     30.1 o
   5   8  -7      1904.9      1922.8     72.9 o
   6   8  -7       265.6       324.4     40.9 o
   7   8  -7      3042.8      3238.5    130.9 o
   1   9  -7       653.1       757.6     40.2 o
   2   9  -7       714.0       753.7     39.0 o
   3   9  -7      1129.7      1156.9     60.9 o
   4   9  -7       256.0       342.5     45.2 o
   0   0  -6     66145.7     59355.4   2238.3 o
   2   0  -6     27604.5     26468.7   1086.0 o
   4   0  -6     16270.4     17278.7    433.0 o
   6   0  -6      5868.5      5869.5    161.4 o
   8   0  -6      4249.6      4336.9    125.5 o
  10   0  -6      5216.1      4741.2    163.6 o
  12   0  -6      2834.4      2759.1    117.7 o
   0   1  -6     30980.4     29809.5    900.5 o
   1   1  -6     21953.5     22208.3    536.5 o
   2   1  -6     11580.7     11369.0    293.9 o
   3   1  -6     46499.5     46058.2   1122.6 o
   4   1  -6      7058.8      7227.6    174.8 o
   5   1  -6     10045.5      9830.3    234.4 o
   6   1  -6      2527.2      2489.8     63.4 o
   7   1  -6      2447.6      2412.5     63.4 o
   8   1  -6      1646.2      1688.1     48.3 o
   9   1  -6       779.1       807.3     33.2 o
  10   1  -6      2782.7      2849.3     80.7 o
  11   1  -6       377.8       419.5     31.9 o
  12   1  -6      2053.1      1991.1     73.1 o
  13   1  -6      3628.9      3419.5    150.1 o
   0   2  -6     24067.0     26136.2    772.4 o
   1   2  -6      1092.2      1086.6     31.2 o
   2   2  -6      1596.6      1560.3     44.2 o
   3   2  -6       546.4       521.3     18.7 o
   4   2  -6       841.9       877.4     29.5 o
   5   2  -6     27024.8     27364.6    648.0 o
   6   2  -6     11719.4     11558.1    280.5 o
   7   2  -6     12026.5     11568.7    288.1 o
   8   2  -6      3564.6      3273.6     95.3 o
   9   2  -6     10045.5      9521.3    267.5 o
  10   2  -6       332.6       346.0     29.9 o
  11   2  -6     10050.8      9300.2    261.8 o
  12   2  -6       702.2       713.7     41.9 o
  13   2  -6       661.9       751.0     50.3 o
   0   3  -6     19651.9     19545.5    557.5 o
   1   3  -6      1076.3      1065.4     32.3 o
   2   3  -6     20426.5     20777.2    510.4 o
   3   3  -6       266.9       229.2     17.5 o
   4   3  -6     17198.6     17429.5    389.9 o
   5   3  -6      1285.3      1260.2     38.2 o
   6   3  -6      7385.3      7103.8    179.3 o
   7   3  -6       127.8       142.5     18.7 o
   8   3  -6     38103.3     35753.2    916.2 o
   9   3  -6       128.8       171.1     22.6 o
  10   3  -6       153.4       116.1     27.1 o
  11   3  -6        80.4        90.7     30.1 <
  12   3  -6      2259.4      2227.9    100.8 o
  13   3  -6       278.4       303.1     49.0 o
   0   4  -6     56485.2     55829.9   1602.7 o
   1   4  -6       186.3       218.0     13.6 o
   2   4  -6      2656.5      2529.7     66.1 o
   3   4  -6      1591.3      1554.0     42.3 o
   4   4  -6      6438.0      6262.5    150.3 o
   5   4  -6      7564.0      7455.6    170.9 o
   6   4  -6      5444.3      5228.4    126.5 o
   7   4  -6      1154.7      1169.5     36.8 o
   8   4  -6      2219.3      2087.7     62.4 o
   9   4  -6      3304.2      3226.5     94.7 o
  10   4  -6       236.4       260.3     27.3 o
  11   4  -6      3768.6      3865.0    131.1 o
  12   4  -6      1528.3      1736.5     78.1 o
   0   5  -6      3161.8      3174.8     97.0 o
   1   5  -6     13357.7     12967.0    338.7 o
   2   5  -6      2784.4      2832.2     72.0 o
   3   5  -6     18369.2     17771.1    435.5 o
   4   5  -6      1446.0      1408.0     43.7 o
   5   5  -6      2708.2      2715.3     67.6 o
   6   5  -6       570.4       581.5     24.2 o
   7   5  -6       924.3       918.3     29.7 o
   8   5  -6       235.2       211.8     19.2 o
   9   5  -6       995.9       986.8     36.4 o
  10   5  -6      1736.1      1648.6     58.6 o
  11   5  -6        71.7       122.2     33.7 <
   0   6  -6      7597.4      7255.0    198.2 o
   1   6  -6      2514.4      2410.6     70.9 o
   2   6  -6      1832.7      1689.3     52.9 o
   3   6  -6       903.1       884.0     30.9 o
   4   6  -6      7067.3      6828.9    175.5 o
   5   6  -6      2572.2      2464.6     72.3 o
   6   6  -6      1439.3      1411.4     44.4 o
   7   6  -6      1655.3      1607.4     49.9 o
   8   6  -6       716.4       710.9     30.7 o
   9   6  -6       169.2       186.3     21.2 o
  10   6  -6      2082.6      2266.7     74.5 o
  11   6  -6       318.1       502.2     99.5 o
   0   7  -6      7610.1      7102.0    296.0 o
   1   7  -6      1076.3      1112.4     37.3 o
   2   7  -6      2362.8      2356.7     67.7 o
   3   7  -6      5386.5      5188.1    143.7 o
   4   7  -6      5208.0      4885.1    139.9 o
   5   7  -6      2078.7      2021.5     61.9 o
   6   7  -6       719.1       793.4     37.0 o
   7   7  -6       237.4       269.5     25.4 o
   8   7  -6      3101.3      3113.5     93.8 o
   9   7  -6       127.6       139.6     39.6 o
   0   8  -6       175.2       150.3     45.4 o
   1   8  -6       202.4       215.8     24.1 o
   2   8  -6       115.8       144.1     23.3 o
   3   8  -6       340.3       360.7     24.6 o
   4   8  -6       300.2       340.7     25.3 o
   5   8  -6      5049.1      4774.0    156.6 o
   6   8  -6      1188.6      1208.1     55.8 o
   7   8  -6      1468.6      1538.5     77.8 o
   8   8  -6      1131.1      1393.5     88.1 o
   0   9  -6      2740.9      2693.2    116.8 o
   1   9  -6      1579.1      1590.1     63.2 o
   2   9  -6      1660.2      1715.9     65.0 o
   3   9  -6      2005.9      2096.5     78.7 o
   4   9  -6      1161.2      1245.5     60.3 o
   5   9  -6       146.7       201.6     51.5 <
   2   0  -5     66129.4     63645.0   2563.2 o
   4   0  -5     22051.2     23756.0    575.7 o
   6   0  -5      1334.1      1319.9     53.1 o
   8   0  -5      3821.2      3574.1    116.4 o
  10   0  -5      1807.6      1663.1     86.3 o
  12   0  -5      2435.5      2256.2    101.0 o
  14   0  -5      1519.6      1752.7    124.1 o
   1   1  -5     23644.0     24280.5    564.1 o
   2   1  -5        26.1        65.8      9.7 <
   3   1  -5      1705.5      1748.4     43.2 o
   4   1  -5     20601.2     21313.2    479.7 o
   5   1  -5     17308.8     17751.2    406.1 o
   6   1  -5      7903.7      8180.7    197.4 o
   7   1  -5      2796.6      2908.2     75.6 o
   8   1  -5      1594.9      1560.7     47.9 o
   9   1  -5      3894.9      3852.2    101.8 o
  10   1  -5     14760.0     13720.7    363.2 o
  11   1  -5      2135.6      2019.3     70.7 o
  12   1  -5      1632.7      1626.1     60.6 o
  13   1  -5       572.1       583.0     44.5 o
  14   1  -5       878.2      1026.8     70.4 o
   1   2  -5     16897.9     17932.7    414.4 o
   2   2  -5      4214.6      3999.0     99.4 o
   3   2  -5     26483.5     27248.1    612.0 o
   4   2  -5       541.1       525.3     24.6 o
   5   2  -5      4115.5      4206.5    100.3 o
   6   2  -5      6900.3      6659.8    170.5 o
   7   2  -5     15672.7     15278.7    375.9 o
   8   2  -5      3316.0      3296.4     90.0 o
   9   2  -5      7627.5      7439.4    195.3 o
  10   2  -5      3520.0      3299.7    102.0 o
  11   2  -5      1615.3      1522.0     61.4 o
  12   2  -5        74.2        41.1     26.9 <
  13   2  -5      1414.9      1493.5     70.5 o
   1   3  -5      9262.6      9553.8    238.6 o
   2   3  -5     19185.8     19730.4    460.6 o
   3   3  -5       934.0       937.2     26.4 o
   4   3  -5      1035.5       927.7     27.3 o
   5   3  -5       428.0       416.1     18.5 o
   6   3  -5     30041.6     29156.1    698.3 o
   7   3  -5      1334.8      1250.5     42.0 o
   8   3  -5      2231.4      2174.0     63.4 o
   9   3  -5       359.4       382.3     25.9 o
  10   3  -5     10776.0      9978.7    278.6 o
  11   3  -5       266.0       296.7     31.7 o
  12   3  -5      1805.7      1928.2     75.8 o
  13   3  -5        36.3        67.1     32.3 <
   1   4  -5     16033.3     15744.8    407.0 o
   2   4  -5     18465.6     18702.0    423.7 o
   3   4  -5     10719.9     11014.7    248.0 o
   4   4  -5      1603.5      1626.2     40.3 o
   5   4  -5      2325.2      2332.2     55.6 o
   6   4  -5      6823.5      6823.8    157.7 o
   7   4  -5      4037.2      3917.2    103.3 o
   8   4  -5      1698.2      1584.9     54.1 o
   9   4  -5      3892.6      3680.0    105.8 o
  10   4  -5      1841.0      1841.2     63.4 o
  11   4  -5       396.6       440.1     36.4 o
  12   4  -5       203.3       338.6     39.6 o
   1   5  -5     24016.4     23219.0    602.3 o
   2   5  -5      1377.7      1368.0     39.4 o
   3   5  -5      2396.0      2456.3     61.4 o
   4   5  -5      2261.3      2258.8     56.8 o
   5   5  -5     10289.4      9963.5    235.7 o
   6   5  -5      1496.2      1572.9     41.0 o
   7   5  -5      2109.4      2160.8     53.8 o
   8   5  -5      1695.6      1618.8     49.8 o
   9   5  -5      1271.1      1325.8     47.0 o
  10   5  -5      3186.7      3104.0     94.6 o
  11   5  -5      1794.9      1806.3     76.0 o
  12   5  -5       780.2       963.6     71.7 o
   1   6  -5       973.2       952.4     36.3 o
   2   6  -5     29478.9     28175.3    719.8 o
   3   6  -5      2349.8      2340.7     62.7 o
   4   6  -5     12506.2     12004.4    300.6 o
   5   6  -5       229.3       192.2     18.1 o
   6   6  -5       865.1       912.6     31.4 o
   7   6  -5      2192.4      2173.6     57.6 o
   8   6  -5       948.6       916.1     32.9 o
   9   6  -5       651.1       704.9     31.2 o
  10   6  -5       758.8       807.9     38.6 o
  11   6  -5       304.7       386.9     46.8 o
   1   7  -5      1161.5      1152.8     39.6 o
   2   7  -5       680.0       685.3     32.9 o
   3   7  -5       531.2       496.1     26.2 o
   4   7  -5      9119.3      8574.6    223.5 o
   5   7  -5      3006.4      2934.9     83.3 o
   6   7  -5      6032.9      5525.3    151.5 o
   7   7  -5       454.6       460.6     24.8 o
   8   7  -5       379.2       400.1     27.5 o
   9   7  -5       377.2       428.8     32.0 o
  10   7  -5      5287.4      5688.1    253.6 o
   1   8  -5      2718.4      2624.9     84.2 o
   2   8  -5      1614.3      1561.2     56.0 o
   3   8  -5      6430.2      6325.9    172.1 o
   4   8  -5       204.5       218.3     24.1 o
   5   8  -5      1779.5      1794.2     57.8 o
   6   8  -5      1159.8      1107.8     48.9 o
   7   8  -5      2942.5      3086.5    104.1 o
   8   8  -5       280.2       311.8     45.6 o
   1   9  -5      1610.6      1640.8     63.0 o
   2   9  -5      1170.1      1243.3     53.6 o
   3   9  -5       275.8       321.1     28.8 o
   4   9  -5        49.3       120.3     29.7 <
   5   9  -5       470.0       498.0     50.0 o
   0   0  -4     66765.2     57739.6   2467.9 o
   2   0  -4      3612.1      3806.1    107.4 o
   4   0  -4      5917.4      5850.4    147.3 o
   6   0  -4     11881.1     12266.6    312.7 o
   8   0  -4     36306.7     34589.1    977.2 o
  10   0  -4      9585.7      9086.2    303.1 o
  12   0  -4     15852.3     14181.1    479.1 o
  14   0  -4       405.5       459.0     67.5 o
   0   1  -4     45364.1     44000.6   1214.1 o
   1   1  -4     16419.4     17207.5    392.6 o
   2   1  -4     14625.6     14339.0    350.1 o
   3   1  -4     30936.6     30932.1    728.5 o
   4   1  -4      8145.2      8916.3    191.8 o
   5   1  -4     27510.5     28506.8    650.8 o
   6   1  -4      2643.2      2668.6     68.6 o
   7   1  -4     10936.4     11020.8    265.0 o
   8   1  -4      6402.0      6232.3    161.8 o
   9   1  -4      1526.2      1380.0     48.7 o
  10   1  -4      2244.2      2140.6     67.9 o
  11   1  -4      1386.4      1361.1     50.9 o
  12   1  -4        27.4        40.3     23.4 <
  13   1  -4      1505.5      1509.6     65.0 o
  14   1  -4        72.0        94.0     34.3 <
   0   2  -4      2723.7      2977.8     75.2 o
   1   2  -4     13064.0     13551.7    344.2 o
   2   2  -4     24162.5     23352.5    558.4 o
   3   2  -4     26627.0     26731.5    624.8 o
   4   2  -4      6558.3      7246.8    159.5 o
   5   2  -4      5562.3      5887.5    136.2 o
   6   2  -4      7791.6      7908.8    188.4 o
   7   2  -4     11066.9     10757.8    265.8 o
   8   2  -4      6481.6      6290.3    165.4 o
   9   2  -4      2961.0      2909.0     82.1 o
  10   2  -4      1209.6      1214.9     48.0 o
  11   2  -4      3747.1      3475.9    110.5 o
  12   2  -4       832.5       835.5     41.8 o
  13   2  -4      5270.3      5047.1    188.5 o
   0   3  -4     72616.3     71786.4   1985.6 o
   1   3  -4      1220.9      1335.7     35.7 o
   2   3  -4      7126.5      7536.4    161.3 o
   3   3  -4       244.8       252.9     11.0 o
   4   3  -4      5489.4      5507.1    130.9 o
   5   3  -4      2877.4      2844.2     72.4 o
   6   3  -4      4695.2      4682.2    118.6 o
   7   3  -4       853.5       794.0     30.8 o
   8   3  -4     19886.6     19005.0    473.8 o
   9   3  -4       373.3       393.8     27.8 o
  10   3  -4      2944.3      2964.5     89.6 o
  11   3  -4       113.9       143.3     27.2 o
  12   3  -4      8496.2      7796.8    261.2 o
  13   3  -4        60.1        77.5     41.2 <
   0   4  -4      8275.0      8783.3    221.6 o
   1   4  -4      4177.0      4313.1    112.1 o
   2   4  -4      9584.3      9758.0    229.6 o
   3   4  -4      7917.3      8091.5    180.1 o
   4   4  -4     11272.3     11129.9    250.4 o
   5   4  -4      2594.3      2471.0     62.0 o
   6   4  -4      6869.9      6863.3    164.0 o
   7   4  -4      4350.7      4367.5    110.2 o
   8   4  -4     17794.6     16890.1    436.7 o
   9   4  -4      1889.1      1859.9     58.7 o
  10   4  -4      1342.9      1208.2     52.1 o
  11   4  -4      2300.0      2401.3     78.9 o
  12   4  -4       103.3        53.7     35.2 <
  13   4  -4      1915.9      2056.3    102.5 o
   0   5  -4      3122.3      3015.0     94.0 o
   1   5  -4      8777.6      8573.3    218.8 o
   2   5  -4      3127.4      3272.2     77.9 o
   3   5  -4      7454.4      7453.5    172.4 o
   4   5  -4       354.1       347.5     17.1 o
   5   5  -4     19682.9     18949.8    440.8 o
   6   5  -4      3044.6      2980.3     73.2 o
   7   5  -4      6601.5      6492.3    160.3 o
   8   5  -4        65.7       107.3     18.7 o
   9   5  -4      2575.4      2530.0     75.9 o
  10   5  -4       523.3       521.4     33.1 o
  11   5  -4      2056.7      2150.1     86.8 o
  12   5  -4       312.4       402.1     43.6 o
   0   6  -4      7728.0      7447.6    222.2 o
   1   6  -4      3395.0      3283.3     90.7 o
   2   6  -4      3018.0      2891.2     78.6 o
   3   6  -4      2634.2      2471.5     69.7 o
   4   6  -4      1570.8      1492.5     43.4 o
   5   6  -4      1874.5      1872.4     50.3 o
   6   6  -4      5231.2      5055.7    124.8 o
   7   6  -4       632.0       650.2     25.2 o
   8   6  -4      9243.7      8755.4    218.9 o
   9   6  -4       293.6       267.1     23.1 o
  10   6  -4      2078.4      2121.7     72.7 o
  11   6  -4         6.6        55.8     32.8 <
   0   7  -4     14624.9     13969.4    407.8 o
   1   7  -4       336.2       332.5     23.8 o
   2   7  -4      2475.4      2521.0     70.2 o
   3   7  -4      2638.9      2595.1     75.8 o
   4   7  -4      6159.0      5812.1    157.5 o
   5   7  -4      4124.5      4059.2    106.8 o
   6   7  -4      1295.0      1292.0     41.1 o
   7   7  -4      1162.4      1212.1     41.3 o
   8   7  -4      1560.7      1611.4     52.6 o
   9   7  -4       132.2       152.0     23.1 o
  10   7  -4       425.4       542.5     51.4 o
   0   8  -4       732.2       728.9     46.3 o
   1   8  -4      2977.5      2896.9     88.0 o
   2   8  -4      1027.1      1055.1     43.2 o
   3   8  -4      6051.1      5661.6    166.3 o
   4   8  -4        30.3        40.5     26.7 <
   5   8  -4      2349.8      2368.6     73.3 o
   6   8  -4       381.9       354.2     31.9 o
   7   8  -4      1256.2      1398.7     52.9 o
   8   8  -4       112.7       166.5     51.4 <
   0   9  -4      6444.0      6286.9    268.3 o
   1   9  -4       826.7       907.4     45.2 o
   2   9  -4      1266.1      1436.9     52.9 o
   3   9  -4      1220.0      1259.2     53.7 o
   4   9  -4       378.1       390.6     37.2 o
   5   9  -4      1020.2      1163.4     54.0 o
   6   9  -4       628.0       760.1     64.1 o
   0  10  -4      2631.8      2833.5    156.9 o
   1  10  -4        77.3        93.3     37.7 <
   2   0  -3     20679.1     21509.9    537.9 o
   4   0  -3     47469.5     47570.0   1229.9 o
   6   0  -3     69471.1     69570.0   1808.7 o
   8   0  -3     10062.6      9662.6    278.4 o
  10   0  -3     14888.8     13557.7    432.7 o
  12   0  -3      1064.0      1163.0     58.9 o
  14   0  -3      1896.3      2002.4    148.0 o
   1   1  -3     19490.1     19805.7    452.1 o
   2   1  -3     33606.0     34105.2    808.1 o
   3   1  -3     11979.1     12899.6    285.0 o
   4   1  -3       443.5       451.8     18.6 o
   5   1  -3       497.1       485.4     20.2 o
   6   1  -3      8377.4      8381.3    201.5 o
   7   1  -3     27616.7     26991.1    652.2 o
   8   1  -3      1508.3      1593.5     48.9 o
   9   1  -3     12779.8     12237.1    316.9 o
  10   1  -3       234.3       224.9     24.9 o
  11   1  -3      1264.5      1254.9     47.2 o
  12   1  -3      1497.6      1469.4     57.3 o
  13   1  -3      2702.3      2797.6     96.5 o
  14   1  -3      2458.9      2564.3    126.0 o
   1   2  -3     96001.6     89850.0   2250.7 o
   2   2  -3     23003.2     22916.6    512.2 o
   3   2  -3     11895.2     11317.8    285.8 o
   4   2  -3      8664.0      8905.8    200.6 o
   5   2  -3     10019.7     10535.2    236.3 o
   6   2  -3     12470.0     12500.2    293.1 o
   7   2  -3      1048.8      1033.5     34.0 o
   8   2  -3      2129.8      2042.6     61.2 o
   9   2  -3      2150.6      2129.1     66.3 o
  10   2  -3      3177.3      3171.9     93.2 o
  11   2  -3      3157.3      2870.5     97.4 o
  12   2  -3       733.1       740.8     43.2 o
  13   2  -3       241.9       255.9     35.3 o
  14   2  -3        81.8        42.2     36.3 <
   1   3  -3       266.6       311.1     12.8 o
   2   3  -3     36267.4     37633.7    797.1 o
   3   3  -3       164.2       138.5     10.9 o
   4   3  -3     23479.5     23957.3    532.7 o
   5   3  -3       467.5       467.2     19.9 o
   6   3  -3      3339.0      3369.8     84.0 o
   7   3  -3       630.9       629.6     26.7 o
   8   3  -3     11497.7     11318.2    275.7 o
   9   3  -3       422.5       443.3     26.8 o
  10   3  -3       465.2       483.7     32.1 o
  11   3  -3       150.0       164.9     27.5 o
  12   3  -3      5027.4      4805.2    154.3 o
  13   3  -3        84.9        95.9     42.0 <
   1   4  -3     34147.9     34233.8    798.2 o
   2   4  -3      5864.7      5745.9    140.3 o
   3   4  -3      5557.1      5453.9    128.4 o
   4   4  -3      6571.6      6507.2    148.4 o
   5   4  -3      4407.9      4387.5    104.8 o
   6   4  -3     22660.8     21842.4    518.5 o
   7   4  -3       173.1       168.2     20.7 o
   8   4  -3       824.4       773.7     32.1 o
   9   4  -3       379.1       372.1     25.6 o
  10   4  -3      6570.5      6286.6    174.2 o
  11   4  -3      1538.1      1529.5     58.4 o
  12   4  -3       190.8       219.0     40.6 o
  13   4  -3       105.1       204.6     43.0 <
   1   5  -3      3459.6      3529.9     84.9 o
   2   5  -3      5494.4      5462.3    133.8 o
   3   5  -3     15480.8     15044.8    354.5 o
   4   5  -3       444.5       431.3     18.2 o
   5   5  -3      1482.8      1413.8     39.2 o
   6   5  -3      4047.1      4116.4    100.0 o
   7   5  -3     16966.9     15941.4    393.7 o
   8   5  -3       176.6       178.3     22.6 o
   9   5  -3      7164.9      6985.6    180.4 o
  10   5  -3        38.9       154.3     25.8 <
  11   5  -3      1119.2      1180.1     55.1 o
  12   5  -3         9.7        61.9     43.5 <
   1   6  -3      7817.1      7554.8    200.7 o
   2   6  -3      3714.1      3758.4     92.9 o
   3   6  -3      2091.8      2105.3     55.1 o
   4   6  -3      5987.3      5940.3    142.3 o
   5   6  -3       244.1       253.6     18.2 o
   6   6  -3     12090.1     11519.1    281.5 o
   7   6  -3      1244.6      1252.7     37.7 o
   8   6  -3      2094.6      2031.0     58.7 o
   9   6  -3       401.5       449.3     29.7 o
  10   6  -3      3479.1      3511.7    108.6 o
  11   6  -3       152.1       229.1     32.4 o
   1   7  -3       997.2       915.0     36.5 o
   2   7  -3     12646.4     12035.2    321.8 o
   3   7  -3      1349.5      1243.7     43.9 o
   4   7  -3      1437.1      1412.7     45.2 o
   5   7  -3        92.3       119.3     20.3 o
   6   7  -3      3024.2      3006.4     79.2 o
   7   7  -3      2275.1      2230.3     62.4 o
   8   7  -3      1262.4      1305.8     45.5 o
   9   7  -3      1171.4      1286.2     47.4 o
  10   7  -3       632.7       769.1     39.8 o
   1   8  -3     10215.5      9604.6    264.3 o
   2   8  -3      2504.2      2459.8     74.7 o
   3   8  -3        80.0        95.1     24.5 o
   4   8  -3       352.6       350.6     28.7 o
   5   8  -3      2549.6      2600.2     77.2 o
   6   8  -3       399.2       364.0     31.0 o
   7   8  -3        47.5        62.7     26.7 <
   8   8  -3       163.3       151.8     34.1 o
   1   9  -3        97.2        79.9     30.4 o
   2   9  -3      5006.6      4861.0    152.3 o
   3   9  -3      1479.3      1464.3     60.0 o
   4   9  -3      1603.8      1741.7     66.7 o
   5   9  -3       721.9       751.8     43.5 o
   6   9  -3       248.9       254.3     36.4 o
   1  10  -3       459.1       503.9     44.7 o
   2  10  -3       172.6       304.5     38.4 o
   2   0  -2     16862.1     17457.2    438.5 o
   4   0  -2     55519.7     58033.2   1551.8 o
   6   0  -2     21178.6     22153.0    550.9 o
   8   0  -2     33092.1     31512.4    862.0 o
  10   0  -2      1740.6      1659.9     69.0 o
  12   0  -2      1892.0      1828.0     78.9 o
  14   0  -2      1940.4      2158.9    138.5 o
   0   1  -2     32993.5     34778.1   1265.5 o
   1   1  -2     20579.0     20413.0    472.4 o
   2   1  -2     12670.5     13263.1    298.1 o
   3   1  -2     13801.3     14359.8    322.9 o
   4   1  -2      3291.3      3383.5     83.6 o
   5   1  -2     22405.8     23359.7    522.0 o
   6   1  -2     15262.9     15281.1    359.3 o
   7   1  -2      4243.7      4346.4    106.5 o
   8   1  -2      5560.5      5450.7    145.4 o
   9   1  -2     11145.8     10334.7    279.1 o
  10   1  -2      1190.0      1207.1     45.3 o
  11   1  -2      6156.7      6019.5    166.0 o
  12   1  -2      5463.6      5112.5    153.7 o
  13   1  -2       376.4       347.1     35.4 o
  14   1  -2       921.8      1025.9     63.8 o
   0   2  -2     24108.9     25126.1    604.7 o
   1   2  -2     25717.0     26976.1    587.8 o
   2   2  -2     17065.4     17765.9    389.3 o
   3   2  -2     44608.6     45319.4   1017.0 o
   4   2  -2      7896.2      7933.5    183.7 o
   5   2  -2      5401.7      5822.5    129.2 o
   6   2  -2       606.6       603.0     22.6 o
   7   2  -2      2931.5      2924.2     74.9 o
   8   2  -2      1464.0      1422.6     46.7 o
   9   2  -2      5865.1      5682.1    149.6 o
  10   2  -2       576.4       630.7     35.1 o
  11   2  -2      2218.7      2137.5     73.3 o
  12   2  -2      2189.7      2108.8     77.7 o
  13   2  -2      3957.6      3794.0    135.9 o
  14   2  -2        94.8       143.5     39.3 <
   0   3  -2     13511.4     14819.7    367.9 o
   1   3  -2       797.2       867.8     21.7 o
   2   3  -2     19491.3     19484.1    438.0 o
   3   3  -2       724.7       763.6     21.4 o
   4   3  -2     31742.6     31735.3    752.7 o
   5   3  -2      5952.4      6006.3    142.1 o
   6   3  -2      9590.5      9428.1    226.2 o
   7   3  -2      3543.5      3506.6     87.9 o
   8   3  -2      6427.0      6331.5    154.9 o
   9   3  -2       807.5       812.1     33.4 o
  10   3  -2      5579.9      5238.9    150.2 o
  11   3  -2       228.7       260.4     29.6 o
  12   3  -2      1363.2      1439.9     57.6 o
  13   3  -2        87.6       159.3     37.9 <
   0   4  -2      7133.1      7063.5    181.2 o
   1   4  -2      6564.0      7006.2    155.9 o
   2   4  -2      8981.3      9148.3    209.6 o
   3   4  -2     15206.9     15330.7    349.7 o
   4   4  -2      5860.7      5742.9    135.0 o
   5   4  -2      8064.8      7686.7    194.2 o
   6   4  -2      3154.6      3086.9     80.7 o
   7   4  -2       180.6       160.5     18.1 o
   8   4  -2      9677.6      9418.1    248.0 o
   9   4  -2      2439.7      2404.1     70.0 o
  10   4  -2      1104.0      1210.6     42.7 o
  11   4  -2      2391.4      2312.4     77.8 o
  12   4  -2      4758.2      4673.4    167.1 o
  13   4  -2      1025.0      1254.2     68.3 o
   0   5  -2      8412.1      8185.4    222.4 o
   1   5  -2      7195.6      7330.2    171.3 o
   2   5  -2      9733.0      9747.7    225.8 o
   3   5  -2      9081.8      9187.3    214.1 o
   4   5  -2        53.6        37.6     12.2 o
   5   5  -2     15715.7     14970.7    363.3 o
   6   5  -2      4000.3      4075.3     96.9 o
   7   5  -2      4002.6      3925.6     98.2 o
   8   5  -2      2002.8      1956.7     58.4 o
   9   5  -2      5483.7      5285.0    145.1 o
  10   5  -2       299.5       259.3     29.8 o
  11   5  -2      6716.0      6666.4    197.9 o
  12   5  -2       469.3       600.8     50.9 o
   0   6  -2      9110.1      9105.4    259.4 o
   1   6  -2      3606.1      3607.6     90.3 o
   2   6  -2      6922.4      6925.6    169.0 o
   3   6  -2      1710.9      1732.4     44.5 o
   4   6  -2     18726.5     17678.9    437.1 o
   5   6  -2      1368.7      1355.5     38.0 o
   6   6  -2      6744.8      6515.5    159.2 o
   7   6  -2       408.7       434.2     25.0 o
   8   6  -2     12267.2     11423.4    292.7 o
   9   6  -2        45.2        67.2     22.2 <
  10   6  -2       247.5       372.6     27.8 o
  11   6  -2        74.3        56.9     28.2 <
   0   7  -2     29792.4     28039.5    799.3 o
   1   7  -2       302.3       325.2     24.8 o
   2   7  -2      1977.7      2062.2     58.1 o
   3   7  -2       787.3       813.8     31.3 o
   4   7  -2      5842.4      5799.5    142.8 o
   5   7  -2      3021.9      2978.2     78.6 o
   6   7  -2      1880.4      1840.4     54.6 o
   7   7  -2       509.8       541.0     26.1 o
   8   7  -2      1701.5      1781.5     54.1 o
   9   7  -2      2397.0      2392.1     78.5 o
  10   7  -2        97.0       107.6     30.2 o
   0   8  -2       792.1       816.2     44.4 o
   1   8  -2      4048.9      4059.9    114.3 o
   2   8  -2      2086.8      2044.4     66.4 o
   3   8  -2     10170.5      9547.5    254.3 o
   4   8  -2       176.2       166.8     24.6 o
   5   8  -2      1031.3       971.6     41.4 o
   6   8  -2       244.2       230.0     24.2 o
   7   8  -2       768.8       827.7     38.2 o
   8   8  -2       285.2       328.9     40.1 o
   0   9  -2      1081.5      1148.8     54.9 o
   1   9  -2       298.0       313.8     31.5 o
   2   9  -2       918.6      1014.1     45.8 o
   3   9  -2       361.0       430.3     34.3 o
   4   9  -2      3022.9      2973.9    107.4 o
   5   9  -2      1179.2      1203.0     60.5 o
   6   9  -2      1344.1      1466.6     76.7 o
   0  10  -2      1138.2      1246.2     92.5 o
   1  10  -2       126.3       222.5     36.7 o
   2  10  -2       424.0       529.7     45.6 o
   2   0  -1     43850.9     43524.7   1711.8 o
   4   0  -1      6381.7      5878.3    187.5 o
   6   0  -1     15939.1     15277.8    453.1 o
   8   0  -1      3350.7      3422.0    104.5 o
  10   0  -1     10609.9      9983.0    311.4 o
  12   0  -1      1654.9      1621.1     75.5 o
  14   0  -1      7144.8      7045.8    343.1 o
   1   1  -1     35047.2     38325.5    986.3 o
   2   1  -1     44294.1     44578.4   1009.9 o
   3   1  -1     29854.7     30604.2    693.6 o
   4   1  -1      4587.5      4420.5    107.2 o
   5   1  -1      3482.3      3740.5     84.4 o
   6   1  -1     12009.3     12717.2    281.1 o
   7   1  -1     10597.2     10427.7    245.4 o
   8   1  -1      1303.8      1302.6     42.8 o
   9   1  -1      4954.2      4688.4    127.8 o
  10   1  -1      2850.6      2743.6     80.9 o
  11   1  -1      3120.7      2984.2     96.0 o
  12   1  -1        88.7        55.6     23.3 o
  13   1  -1       331.3       359.8     31.4 o
  14   1  -1       979.4      1136.4     63.2 o
   1   2  -1     10364.7     11030.4    247.1 o
   2   2  -1     33965.7     34097.7    802.3 o
   3   2  -1      8237.0      8919.4    201.4 o
   4   2  -1     12075.1     12243.5    279.7 o
   5   2  -1     14745.8     15286.0    334.9 o
   6   2  -1      5697.6      5482.9    135.5 o
   7   2  -1     37309.4     36613.6    855.4 o
   8   2  -1        69.5        72.4     20.2 o
   9   2  -1     16233.5     15289.4    379.7 o
  10   2  -1      3359.7      3270.9     97.5 o
  11   2  -1      2443.1      2328.8     75.6 o
  12   2  -1      2841.1      2722.5     94.2 o
  13   2  -1      1299.4      1379.9     64.5 o
  14   2  -1       201.3       214.6     39.2 o
   1   3  -1     14496.9     14313.5    327.4 o
   2   3  -1      9917.9     10635.7    223.7 o
   3   3  -1       578.5       586.2     18.2 o
   4   3  -1     64743.6     63207.8   1518.7 o
   5   3  -1      3040.4      2968.2     77.4 o
   6   3  -1     32441.6     31732.3    738.8 o
   7   3  -1       609.7       627.6     27.0 o
   8   3  -1      4325.9      4269.2    107.1 o
   9   3  -1       578.3       584.4     27.4 o
  10   3  -1     16986.7     15865.0    405.9 o
  11   3  -1       222.2       225.0     26.8 o
  12   3  -1       747.2       758.3     40.7 o
  13   3  -1        93.4       148.7     38.4 <
   1   4  -1      1867.4      1891.4     45.3 o
   2   4  -1     27958.2     28119.4    649.4 o
   3   4  -1      6341.6      6787.7    146.5 o
   4   4  -1     20373.5     20071.9    465.6 o
   5   4  -1      8286.3      8201.7    193.8 o
   6   4  -1      6408.9      6313.3    157.6 o
   7   4  -1      8041.0      7939.3    193.3 o
   8   4  -1       326.5       326.7     21.9 o
   9   4  -1      6323.9      5985.2    158.2 o
  10   4  -1      2692.4      2653.3     74.6 o
  11   4  -1       862.5       883.7     40.2 o
  12   4  -1      3376.9      3389.0    121.0 o
  13   4  -1       592.2       698.3     53.2 o
   1   5  -1     28245.2     27890.9    648.6 o
   2   5  -1       666.5       736.7     22.6 o
   3   5  -1     13550.4     13560.5    310.0 o
   4   5  -1       220.9       272.3     16.1 o
   5   5  -1      7270.2      7007.5    173.9 o
   6   5  -1      6729.6      6497.4    160.2 o
   7   5  -1      5155.8      5020.7    124.9 o
   8   5  -1       100.9       120.0     22.1 o
   9   5  -1      1728.6      1640.8     55.9 o
  10   5  -1       847.7       905.4     36.9 o
  11   5  -1      2297.2      2328.6     80.8 o
  12   5  -1        88.1        56.9     32.8 <
   1   6  -1      1967.6      1974.1     50.5 o
   2   6  -1     19050.8     18025.4    442.0 o
   3   6  -1      1025.0       980.4     30.1 o
   4   6  -1        51.6        49.3     16.5 o
   5   6  -1       162.7       137.7     15.6 o
   6   6  -1      3694.2      3627.1     93.1 o
   7   6  -1      1391.4      1440.7     44.5 o
   8   6  -1       602.0       554.6     27.2 o
   9   6  -1      1255.9      1339.3     43.7 o
  10   6  -1      3410.4      3355.5    103.5 o
  11   6  -1       428.4       467.1     37.9 o
   1   7  -1      7537.0      7385.0    182.9 o
   2   7  -1      9601.5      9237.7    234.9 o
   3   7  -1      2152.0      2156.2     55.9 o
   4   7  -1       445.8       453.5     22.1 o
   5   7  -1      1921.2      1858.0     53.9 o
   6   7  -1      8514.4      7969.9    205.5 o
   7   7  -1       280.5       245.7     23.3 o
   8   7  -1       212.5       164.1     21.5 o
   9   7  -1       894.3       866.6     46.9 o
  10   7  -1      1696.5      1849.2     77.9 o
   1   8  -1      1462.1      1525.4     49.2 o
   2   8  -1       302.7       355.7     27.8 o
   3   8  -1      3106.9      3019.0     86.3 o
   4   8  -1      1465.8      1491.3     47.2 o
   5   8  -1      2934.4      2814.4     79.2 o
   6   8  -1       586.3       630.0     31.8 o
   7   8  -1      7385.9      7036.2    205.5 o
   8   8  -1       153.9       163.9     32.3 o
   9   8  -1      2608.0      2988.1    116.5 o
   1   9  -1      1458.7      1518.3     57.0 o
   2   9  -1      1005.2      1078.5     48.2 o
   3   9  -1       364.2       365.1     31.9 o
   4   9  -1      4525.4      4620.0    144.0 o
   5   9  -1      1766.7      1861.4     78.7 o
   6   9  -1      2016.7      2128.2     88.9 o
   1  10  -1       110.2       121.0     35.3 o
   2  10  -1      3174.2      3240.4    152.4 o
   3  10  -1       220.0       141.3     78.0 <
   2   0   0     27329.2     28022.8    663.6 o
   4   0   0     21193.3     21385.3    525.4 o
   6   0   0       194.2        88.3     30.4 o
   8   0   0        -0.7        21.3     26.5 <
  10   0   0        85.7        29.0     36.8 <
  12   0   0      2274.0      2156.3     93.6 o
  14   0   0      4303.7      4589.2    223.6 o
   1   1   0     19847.0     21794.4    762.0 o
   2   1   0     10607.8     11327.4    245.3 o
   3   1   0     29605.0     31331.1    672.8 o
   4   1   0      2288.0      2407.1     57.0 o
   5   1   0       326.9       260.5     15.5 o
   6   1   0     14748.4     14893.7    333.3 o
   7   1   0      1326.8      1386.5     40.8 o
   8   1   0     31292.5     29967.2    712.7 o
   9   1   0       145.9       133.1     21.4 o
  10   1   0       722.4       731.3     32.8 o
  11   1   0      3243.6      3133.7    102.1 o
  12   1   0      2802.7      2764.6     86.1 o
  13   1   0      7351.5      7177.4    218.1 o
  14   1   0       929.3      1054.3     63.8 o
   0   2   0       449.2       551.0     13.9 o
   1   2   0      5413.3      6073.9    121.9 o
   2   2   0     36084.4     36073.0    834.9 o
   3   2   0       940.8       954.0     25.9 o
   4   2   0      4548.3      4858.9    108.4 o
   5   2   0     60461.5     60160.7   1384.1 o
   6   2   0       814.0       965.1     27.2 o
   7   2   0     27426.4     26395.7    624.1 o
   8   2   0      2200.9      2165.1     59.4 o
   9   2   0      4056.9      3962.5    103.0 o
  10   2   0      4667.8      4402.2    120.1 o
  11   2   0      5168.5      5173.0    137.5 o
  12   2   0       -14.3         8.6     25.6 <
  13   2   0       510.2       513.0     41.3 o
  14   2   0       565.0       723.7     51.9 o
   0   3   0       680.5       741.2     20.6 o
   1   3   0      2519.4      2522.9     57.2 o
   2   3   0       357.4       374.0     13.1 o
   3   3   0       497.3       373.1     21.4 o
   4   3   0      7719.9      7767.3    181.1 o
   5   3   0       179.7       136.2     14.4 o
   6   3   0      3170.0      3164.2     79.9 o
   7   3   0      1277.5      1264.4     39.0 o
   8   3   0     18548.3     18149.8    430.1 o
   9   3   0        44.3        67.7     18.4 <
  10   3   0      3193.0      3128.9     87.4 o
  11   3   0       280.6       286.4     28.4 o
  12   3   0      4609.4      4594.3    138.2 o
  13   3   0       152.3       225.8     39.4 o
   0   4   0     13993.7     14258.3    339.6 o
   1   4   0      3055.5      3103.8     70.4 o
   2   4   0     25245.2     24791.6    565.2 o
   3   4   0      1801.4      1818.0     45.4 o
   4   4   0      5217.8      5258.0    121.5 o
   5   4   0     32340.7     31582.3    748.1 o
   6   4   0      2921.6      2802.7     74.7 o
   7   4   0      8517.2      8029.9    206.0 o
   8   4   0     13037.8     12582.2    311.5 o
   9   4   0      2795.3      2867.8     82.5 o
  10   4   0      2326.8      2352.6     67.9 o
  11   4   0      1491.0      1618.3     52.5 o
  12   4   0       425.7       423.3     36.4 o
  13   4   0        62.9        80.6     35.4 <
   0   5   0      6612.8      6608.3    170.1 o
   1   5   0     24620.7     24678.2    542.4 o
   2   5   0       825.5       839.3     25.3 o
   3   5   0     25641.2     25122.6    573.7 o
   4   5   0       440.4       448.9     18.9 o
   5   5   0      1521.4      1606.2     43.4 o
   6   5   0      3209.4      3180.7     80.2 o
   7   5   0      3254.3      3214.8     84.3 o
   8   5   0      4567.4      4381.3    117.4 o
   9   5   0       295.5       313.9     24.7 o
  10   5   0       418.7       396.6     28.7 o
  11   5   0       372.9       487.6     31.7 o
  12   5   0       161.3       309.5     34.5 o
   0   6   0     92236.2     87173.2   2293.1 o
   1   6   0      3338.0      3267.2     78.9 o
   2   6   0      3493.4      3447.7     83.6 o
   3   6   0       222.0       205.0     16.8 o
   4   6   0      2082.6      2095.3     52.6 o
   5   6   0      4539.8      4330.2    109.4 o
   6   6   0       989.1       883.2     33.7 o
   7   6   0       605.4       583.2     28.2 o
   8   6   0       420.0       433.4     27.7 o
   9   6   0      1627.1      1693.1     51.3 o
  10   6   0        -7.6        11.1     24.4 <
  11   6   0       354.8       393.4     33.7 o
   0   7   0       290.3       244.7     26.7 o
   1   7   0      1363.9      1418.1     38.9 o
   2   7   0      1232.9      1212.5     35.5 o
   3   7   0      2919.5      2812.1     76.2 o
   4   7   0      4487.1      4322.8    111.1 o
   5   7   0       183.6       146.7     19.2 o
   6   7   0      1381.6      1494.6     41.8 o
   7   7   0       157.1       172.7     19.9 o
   8   7   0     14151.6     12868.1    350.7 o
   9   7   0        66.0        12.9     29.5 <
  10   7   0        -4.6        38.8     31.7 <
   0   8   0      1387.8      1397.3     55.4 o
   1   8   0       324.3       331.9     25.0 o
   2   8   0       182.1       226.2     24.3 o
   3   8   0        48.2        42.9     17.9 <
   4   8   0        -1.4         7.0     18.6 <
   5   8   0      8555.1      7780.0    209.6 o
   6   8   0       561.1       569.7     28.8 o
   7   8   0      2256.6      2212.9     74.6 o
   8   8   0         2.9        13.6     28.9 <
   9   8   0      1183.0      1375.2     64.1 o
   0   9   0      1649.2      1807.6     67.9 o
   1   9   0       699.6       794.5     39.1 o
   2   9   0       350.2       341.1     33.1 o
   3   9   0      3398.0      3294.9    111.9 o
   4   9   0      1650.7      1613.6     63.5 o
   5   9   0        61.3        24.3     29.1 <
   6   9   0       206.3       256.1     40.6 o
   0  10   0      2158.0      2391.3    135.3 o
   1  10   0        83.5        49.7     39.9 <
   2  10   0       862.5      1050.8     71.4 o
   3  10   0       436.5       584.4     53.6 o
   2   0   1     44859.6     44159.7   1147.6 o
   4   0   1      8527.1      8180.4    204.6 o
   6   0   1     15394.3     14990.8    376.8 o
   8   0   1      3362.5      3278.1    104.7 o
  10   0   1     10095.7      9477.8    279.2 o
  12   0   1      1763.1      1767.1     77.8 o
  14   0   1      8514.9      8028.7    367.7 o
   1   1   1     34307.5     39274.6    969.5 o
   2   1   1     42649.4     42881.4    995.4 o
   3   1   1     30243.9     30376.7    687.2 o
   4   1   1      3876.5      3623.6     94.8 o
   5   1   1      3628.1      3916.3     85.1 o
   6   1   1     14106.9     14851.7    314.7 o
   7   1   1     11003.4     10754.8    250.6 o
   8   1   1      1381.7      1344.4     40.1 o
   9   1   1      3837.7      3824.9     97.5 o
  10   1   1      1789.6      1707.2     58.6 o
  11   1   1      3477.9      3409.2    100.5 o
  12   1   1        69.1        73.7     24.7 <
  13   1   1       251.4       295.0     32.5 o
  14   1   1       834.6       896.6     64.1 o
   1   2   1     13895.4     14410.6    303.6 o
   2   2   1     34527.6     34866.1    791.1 o
   3   2   1      9027.3      9975.0    209.8 o
   4   2   1     11774.5     12031.4    273.0 o
   5   2   1     12825.1     13601.2    301.5 o
   6   2   1      6587.3      6214.3    155.6 o
   7   2   1     40634.8     39203.9    915.4 o
   8   2   1        93.8        81.0     19.2 o
   9   2   1     16574.3     15771.9    387.4 o
  10   2   1      2894.5      2790.6     80.9 o
  11   2   1      2149.9      2137.2     65.5 o
  12   2   1      2884.5      2873.6     90.8 o
  13   2   1      1277.3      1382.8     62.5 o
  14   2   1       -34.1        96.4     47.3 <
   1   3   1     13969.6     13958.4    306.2 o
   2   3   1      8184.0      9049.2    192.0 o
   3   3   1       873.4       862.7     24.9 o
   4   3   1     65384.1     64353.6   1481.1 o
   5   3   1      3057.6      3074.2     75.8 o
   6   3   1     32248.0     31202.4    743.1 o
   7   3   1       694.4       622.8     27.4 o
   8   3   1      4220.6      4132.2    108.1 o
   9   3   1       590.7       541.9     30.4 o
  10   3   1     17362.8     16212.6    412.2 o
  11   3   1       211.6       265.3     26.3 o
  12   3   1       729.4       707.5     37.7 o
  13   3   1        63.0       103.8     34.7 <
   1   4   1      2178.1      2184.0     50.4 o
   2   4   1     29565.8     29753.1    656.7 o
   3   4   1      5390.9      5820.2    128.0 o
   4   4   1     19237.4     19236.6    439.1 o
   5   4   1      7675.0      7666.0    183.3 o
   6   4   1      7291.2      7201.8    173.5 o
   7   4   1      8924.2      8753.1    213.5 o
   8   4   1       312.4       306.2     23.2 o
   9   4   1      6123.9      5909.4    160.3 o
  10   4   1      1825.4      1791.4     58.5 o
  11   4   1       683.0       702.6     35.2 o
  12   4   1      3377.6      3313.9    110.4 o
  13   4   1       671.8       753.8     48.7 o
   1   5   1     28500.2     28203.1    626.0 o
   2   5   1       839.1       869.6     24.9 o
   3   5   1     12503.9     12559.7    283.0 o
   4   5   1       275.8       322.2     18.9 o
   5   5   1      7276.4      7018.0    172.0 o
   6   5   1      7081.7      6953.4    169.9 o
   7   5   1      4341.3      4319.1    111.3 o
   8   5   1       119.6       118.7     21.7 o
   9   5   1      1265.3      1313.4     44.0 o
  10   5   1       880.9       847.1     41.1 o
  11   5   1      2264.9      2345.6     75.2 o
  12   5   1        48.8        49.5     27.9 <
   1   6   1      1736.0      1801.8     43.7 o
   2   6   1     18712.2     18083.9    424.7 o
   3   6   1       706.6       709.3     25.8 o
   4   6   1        75.9       121.9     14.5 o
   5   6   1        43.0        52.6     16.2 <
   6   6   1      3278.4      3282.0     90.6 o
   7   6   1      1456.9      1476.4     45.2 o
   8   6   1       571.7       580.7     28.9 o
   9   6   1      1408.6      1500.9     45.8 o
  10   6   1      3155.8      3242.6     93.7 o
  11   6   1       325.0       345.6     33.6 o
   1   7   1      8342.9      8166.7    191.8 o
   2   7   1      9374.8      9360.2    218.6 o
   3   7   1      2170.8      2165.5     57.2 o
   4   7   1       213.9       204.6     20.2 o
   5   7   1      1796.5      1743.8     50.0 o
   6   7   1      9965.7      9364.5    233.5 o
   7   7   1       180.5       176.3     21.0 o
   8   7   1       190.3       189.5     25.1 o
   9   7   1       589.0       631.1     40.6 o
  10   7   1      1462.0      1630.3     68.3 o
   1   8   1      1193.1      1284.8     38.2 o
   2   8   1       319.9       332.9     19.9 o
   3   8   1      2897.4      2777.5     74.8 o
   4   8   1      1469.2      1456.3     45.4 o
   5   8   1      2403.6      2374.9     70.1 o
   6   8   1       492.9       489.8     29.1 o
   7   8   1      7727.1      7369.6    217.7 o
   8   8   1       136.9       175.6     28.2 o
   9   8   1      2782.5      3088.4    124.5 o
   1   9   1      1475.7      1511.6     49.9 o
   2   9   1       706.5       748.4     41.3 o
   3   9   1       395.4       403.5     28.1 o
   4   9   1      4877.5      4761.8    145.8 o
   5   9   1      1974.3      2008.6     71.8 o
   6   9   1      1996.1      2106.0     84.5 o
   1  10   1        64.1        63.9     37.9 <
   2  10   1      3077.0      3195.9    134.9 o
   3  10   1       113.8       115.6     81.4 <
   2   0   2     15673.0     16013.6    436.2 o
   4   0   2     59253.7     61375.5   1406.8 o
   6   0   2     20127.8     21086.0    492.8 o
   8   0   2     30446.5     29025.2    781.5 o
  10   0   2      1457.1      1466.2     62.0 o
  12   0   2       868.5       886.7     51.2 o
  14   0   2      1779.0      2157.7    120.0 o
   1   1   2     20636.2     20799.6    489.5 o
   2   1   2     11940.5     12651.6    276.0 o
   3   1   2     13686.9     14270.9    314.3 o
   4   1   2      4846.6      4839.8    110.2 o
   5   1   2     21928.9     22832.9    507.4 o
   6   1   2     14542.3     14652.5    330.4 o
   7   1   2      3171.7      3213.9     79.7 o
   8   1   2      6853.9      6661.6    159.3 o
   9   1   2     11635.7     10981.4    272.2 o
  10   1   2       963.8      1021.6     35.3 o
  11   1   2      6146.0      5932.1    166.2 o
  12   1   2      5712.0      5292.7    160.1 o
  13   1   2       397.8       458.4     35.0 o
  14   1   2       856.9       982.5     57.3 o
   0   2   2     22285.4     23790.5    554.3 o
   1   2   2     25130.9     26514.9    577.1 o
   2   2   2     18222.3     18779.0    446.8 o
   3   2   2     44855.0     44938.1   1046.2 o
   4   2   2      7615.8      7549.7    180.1 o
   5   2   2      6184.0      6517.8    142.4 o
   6   2   2       747.8       732.1     25.0 o
   7   2   2      2952.1      2837.9     74.7 o
   8   2   2      1666.8      1734.1     47.0 o
   9   2   2      5814.6      5783.9    145.0 o
  10   2   2       727.9       735.0     32.2 o
  11   2   2      2406.2      2379.3     70.4 o
  12   2   2      2380.3      2353.4     72.4 o
  13   2   2      3597.9      3536.0    128.9 o
  14   2   2       171.9       114.3     47.1 o
   0   3   2     16184.5     17041.0    384.2 o
   1   3   2       921.3      1018.1     23.0 o
   2   3   2     19358.3     19545.3    441.6 o
   3   3   2       887.3       886.3     26.7 o
   4   3   2     32995.2     33213.5    759.1 o
   5   3   2      5935.5      6021.6    139.9 o
   6   3   2     10180.9     10200.8    237.7 o
   7   3   2      3823.1      3659.2     96.3 o
   8   3   2      5263.2      5452.1    135.7 o
   9   3   2       783.8       795.2     32.6 o
  10   3   2      6007.4      5648.8    153.0 o
  11   3   2       304.8       319.6     25.4 o
  12   3   2       803.1       791.1     37.6 o
  13   3   2       117.7       143.9     35.5 o
   0   4   2      5238.4      5435.0    129.3 o
   1   4   2      7714.7      8223.7    172.1 o
   2   4   2      9799.0     10105.0    220.4 o
   3   4   2     15942.4     16094.4    362.2 o
   4   4   2      4520.3      4613.6    110.8 o
   5   4   2      9056.3      8738.9    210.0 o
   6   4   2      3490.4      3458.7     86.2 o
   7   4   2       182.1       155.2     19.1 o
   8   4   2      9550.0      9388.3    234.9 o
   9   4   2      2687.2      2657.2     77.0 o
  10   4   2      1196.0      1281.1     44.2 o
  11   4   2      1871.7      2027.1     63.3 o
  12   4   2      5338.3      5203.7    158.1 o
  13   4   2       881.5      1010.9     61.3 o
   0   5   2      7563.4      7387.2    183.6 o
   1   5   2      8071.2      8302.9    180.4 o
   2   5   2      9198.7      9210.7    208.9 o
   3   5   2     10129.8     10378.3    229.3 o
   4   5   2        36.5        36.5     15.0 <
   5   5   2     15123.4     14652.4    348.2 o
   6   5   2      3858.1      3909.7     96.6 o
   7   5   2      3508.4      3321.2     93.5 o
   8   5   2      2219.0      2138.9     65.0 o
   9   5   2      5642.4      5497.6    149.1 o
  10   5   2       212.3       242.8     29.7 o
  11   5   2      6857.1      6660.0    193.4 o
  12   5   2       513.4       581.2     47.4 o
   0   6   2     10856.3     10816.1    275.1 o
   1   6   2      3090.8      3089.6     73.4 o
   2   6   2      6863.1      6831.4    161.3 o
   3   6   2      1330.9      1320.0     37.3 o
   4   6   2     19576.5     18511.0    443.1 o
   5   6   2      1416.5      1383.8     41.6 o
   6   6   2      6162.1      6122.0    155.4 o
   7   6   2       522.6       515.3     29.0 o
   8   6   2     11811.2     11088.9    291.6 o
   9   6   2       190.8       194.7     26.0 o
  10   6   2       185.1       262.3     25.2 o
  11   6   2        83.0        95.7     34.0 <
   0   7   2     28238.7     26522.3    702.9 o
   1   7   2       275.3       303.2     18.3 o
   2   7   2      1641.8      1721.4     46.3 o
   3   7   2       848.9       862.9     30.1 o
   4   7   2      5821.3      5715.0    141.7 o
   5   7   2      2686.5      2710.0     70.3 o
   6   7   2      1697.8      1741.3     49.0 o
   7   7   2       265.8       331.5     25.0 o
   8   7   2      2354.9      2443.7     71.2 o
   9   7   2      2585.4      2550.9     89.1 o
  10   7   2        18.5        78.3     34.0 <
   0   8   2       869.0       910.1     37.1 o
   1   8   2      4043.1      4028.0    103.1 o
   2   8   2      2189.9      2138.6     60.9 o
   3   8   2     10109.0      9602.2    241.7 o
   4   8   2       177.4       164.8     21.8 o
   5   8   2      1206.0      1244.6     41.4 o
   6   8   2       272.5       257.9     25.6 o
   7   8   2       888.7       922.2     42.7 o
   8   8   2       226.6       256.8     29.8 o
   0   9   2       875.3       919.2     44.8 o
   1   9   2       363.3       355.5     25.8 o
   2   9   2       927.7       986.8     38.1 o
   3   9   2       344.6       413.6     25.9 o
   4   9   2      3348.5      3233.1    102.0 o
   5   9   2      1174.3      1180.5     52.5 o
   6   9   2      1655.5      1758.2     71.6 o
   0  10   2      1218.8      1236.9    134.7 o
   1  10   2       205.3       241.8     48.9 o
   2  10   2       554.0       620.8     52.5 o
   2   0   3     21378.2     21923.1    581.1 o
   4   0   3     47396.6     46724.7   1213.6 o
   6   0   3     72326.3     72155.7   1720.9 o
   8   0   3     10219.0     10099.5    260.9 o
  10   0   3     17875.4     16262.4    477.7 o
  12   0   3      1161.3      1255.0     58.0 o
  14   0   3      1429.3      1648.3    105.4 o
   1   1   3     18256.9     18827.9    424.5 o
   2   1   3     36842.6     37678.8    858.7 o
   3   1   3     12291.8     13449.9    287.6 o
   4   1   3       662.0       685.4     20.2 o
   5   1   3       921.4       910.7     27.2 o
   6   1   3      7130.3      7218.3    167.2 o
   7   1   3     26006.0     25813.1    583.2 o
   8   1   3      1529.2      1576.8     43.3 o
   9   1   3     12281.5     11828.1    288.2 o
  10   1   3       203.0       188.5     23.6 o
  11   1   3      1294.7      1367.2     45.7 o
  12   1   3      1483.5      1462.8     55.2 o
  13   1   3      2768.0      2708.0     94.5 o
  14   1   3      2098.2      2490.1     95.2 o
   1   2   3    100947.6     89673.6   2232.6 o
   2   2   3     23827.5     23833.5    561.6 o
   3   2   3     14695.2     13724.6    334.9 o
   4   2   3      8440.4      8582.5    198.6 o
   5   2   3     10523.8     11066.0    245.4 o
   6   2   3     11274.8     11220.7    262.7 o
   7   2   3      1123.3      1051.6     35.7 o
   8   2   3      1940.6      1958.3     52.7 o
   9   2   3      2058.7      2061.1     57.3 o
  10   2   3      2859.5      2895.0     79.4 o
  11   2   3      2765.6      2677.5     80.7 o
  12   2   3       742.6       824.2     36.9 o
  13   2   3       204.0       194.3     37.6 o
  14   2   3        66.9        45.8     50.4 <
   1   3   3       308.9       371.8     10.9 o
   2   3   3     33142.1     35029.2    779.4 o
   3   3   3        56.2        46.8     12.2 o
   4   3   3     23337.6     23623.3    546.2 o
   5   3   3       548.6       544.7     22.1 o
   6   3   3      3585.9      3628.0     87.4 o
   7   3   3       409.0       430.9     21.5 o
   8   3   3     11616.6     11393.9    284.2 o
   9   3   3       467.5       507.6     27.1 o
  10   3   3       893.3       916.6     35.5 o
  11   3   3        95.8       124.1     24.0 o
  12   3   3      4685.3      4453.8    133.3 o
  13   3   3        67.9       147.3     34.2 <
   1   4   3     35316.8     35055.1    769.7 o
   2   4   3      7529.6      7354.7    172.1 o
   3   4   3      6509.3      6420.5    150.6 o
   4   4   3      6860.7      6836.4    161.3 o
   5   4   3      5113.7      5040.5    129.0 o
   6   4   3     20597.6     19975.1    485.6 o
   7   4   3       139.4       122.9     19.9 o
   8   4   3       650.4       679.7     30.2 o
   9   4   3       379.6       358.5     30.2 o
  10   4   3      5857.0      5766.6    155.9 o
  11   4   3      1432.3      1423.7     52.4 o
  12   4   3       173.5       267.8     30.2 o
  13   4   3        50.6       154.4     45.4 <
   1   5   3      3053.5      3199.2     72.3 o
   2   5   3      5674.9      5886.9    130.3 o
   3   5   3     16001.7     15790.0    369.8 o
   4   5   3       320.0       334.8     20.0 o
   5   5   3      1955.5      1937.2     53.0 o
   6   5   3      4261.5      4290.1    105.7 o
   7   5   3     16917.1     15829.5    415.7 o
   8   5   3       187.6       174.3     23.8 o
   9   5   3      7164.9      7013.8    186.6 o
  10   5   3       242.2       199.4     30.2 o
  11   5   3      1301.7      1412.3     53.0 o
  12   5   3        35.8        64.5     32.0 <
   1   6   3      7593.1      7490.5    171.5 o
   2   6   3      3034.0      3095.5     76.8 o
   3   6   3      1861.7      1883.6     48.8 o
   4   6   3      5665.7      5685.9    137.6 o
   5   6   3       345.2       351.3     22.9 o
   6   6   3     13073.6     12394.9    309.9 o
   7   6   3      1230.3      1234.4     41.8 o
   8   6   3      2193.7      2171.1     64.6 o
   9   6   3       364.9       419.4     28.0 o
  10   6   3      4611.1      4528.9    138.3 o
  11   6   3       322.5       354.9     40.4 o
   1   7   3       989.4      1005.1     30.6 o
   2   7   3     13999.7     13314.3    321.5 o
   3   7   3      1637.9      1563.9     47.3 o
   4   7   3      1744.0      1721.0     48.2 o
   5   7   3       148.0       133.0     18.8 o
   6   7   3      2461.4      2407.9     68.5 o
   7   7   3      1948.7      1969.0     59.8 o
   8   7   3      1229.6      1272.4     48.2 o
   9   7   3      1094.1      1173.6     51.8 o
  10   7   3       591.6       742.1     46.3 o
   1   8   3      9817.4      9323.0    232.7 o
   2   8   3      2019.8      2034.7     56.3 o
   3   8   3       278.3       260.1     20.7 o
   4   8   3       297.2       310.8     23.9 o
   5   8   3      2620.4      2586.8     73.9 o
   6   8   3       402.6       459.9     26.9 o
   7   8   3        82.9        69.9     28.3 <
   8   8   3       149.5       155.5     32.8 o
   1   9   3       161.4       164.3     25.1 o
   2   9   3      4566.2      4640.0    133.4 o
   3   9   3      1500.7      1544.3     54.5 o
   4   9   3      1641.3      1784.6     59.6 o
   5   9   3       783.9       784.4     43.4 o
   6   9   3       270.0       330.8     38.0 o
   1  10   3       284.2       471.1     50.4 o
   2  10   3       525.4       541.4     58.8 o
   2   0   4      2478.6      2681.0     77.9 o
   4   0   4      2863.6      2752.0     96.0 o
   6   0   4     10657.9     10944.1    266.5 o
   8   0   4     38694.6     37320.0    943.4 o
  10   0   4      8639.0      8470.8    242.5 o
  12   0   4     14824.1     13759.6    432.7 o
  14   0   4       435.8       506.7     58.0 o
   0   1   4     41021.6     41566.0   1020.5 o
   1   1   4     14820.3     16026.1    347.5 o
   2   1   4     12844.4     12922.5    309.7 o
   3   1   4     27847.9     29243.3    656.6 o
   4   1   4      6899.8      8010.0    166.5 o
   5   1   4     28882.5     29798.8    664.6 o
   6   1   4      2315.7      2344.2     60.0 o
   7   1   4     10821.4     11023.3    247.0 o
   8   1   4      6050.4      5937.1    142.9 o
   9   1   4      1764.0      1648.9     51.3 o
  10   1   4      2210.1      2194.2     63.1 o
  11   1   4      1598.4      1537.3     51.9 o
  12   1   4       172.3       185.1     25.4 o
  13   1   4      1664.9      1703.3     66.0 o
  14   1   4       -33.1        48.0     38.3 <
   0   2   4      2382.1      2675.1     59.1 o
   1   2   4     16372.9     16875.9    353.5 o
   2   2   4     25720.2     24624.3    607.1 o
   3   2   4     29402.0     29518.3    669.7 o
   4   2   4      6455.5      7123.3    152.3 o
   5   2   4      5830.5      6164.9    138.8 o
   6   2   4      8259.8      8501.5    195.7 o
   7   2   4     11501.9     11320.3    272.7 o
   8   2   4      6808.0      6756.6    165.1 o
   9   2   4      2026.0      1972.6     58.4 o
  10   2   4      1280.9      1368.7     42.1 o
  11   2   4      2890.1      2921.4     82.2 o
  12   2   4      1059.9      1037.4     46.2 o
  13   2   4      5192.5      5123.3    177.5 o
   0   3   4     80596.5     75444.2   1845.7 o
   1   3   4      1466.8      1630.9     34.1 o
   2   3   4      6870.9      7287.8    161.2 o
   3   3   4       140.1       197.0     12.8 o
   4   3   4      7447.7      7289.3    179.5 o
   5   3   4      2916.7      2866.4     73.7 o
   6   3   4      5719.4      5768.8    136.7 o
   7   3   4       686.3       628.7     26.8 o
   8   3   4     18118.9     17434.1    431.6 o
   9   3   4       413.0       418.9     26.1 o
  10   3   4      3276.5      3338.4     90.0 o
  11   3   4       132.3       160.8     27.0 o
  12   3   4      8052.1      7582.2    226.7 o
  13   3   4        97.8        58.1     41.6 <
   0   4   4      7417.1      8085.4    179.1 o
   1   4   4      4998.3      5129.1    110.2 o
   2   4   4     10940.0     11106.2    250.6 o
   3   4   4      8530.3      8587.7    199.5 o
   4   4   4     10477.6     10249.1    250.3 o
   5   4   4      2582.2      2378.2     71.3 o
   6   4   4      6978.3      7126.1    172.7 o
   7   4   4      4568.9      4608.1    115.2 o
   8   4   4     18666.1     17721.9    444.4 o
   9   4   4      1465.8      1442.3     53.9 o
  10   4   4      1246.7      1281.2     48.6 o
  11   4   4      2099.5      2206.5     69.4 o
  12   4   4       254.0       320.4     32.6 o
  13   4   4      1757.2      1988.1    105.9 o
   0   5   4      3406.0      3298.5     84.3 o
   1   5   4      7845.0      7888.5    177.9 o
   2   5   4      2870.1      3049.3     70.0 o
   3   5   4      5932.0      6156.6    144.4 o
   4   5   4       305.7       305.1     19.3 o
   5   5   4     19398.2     18830.3    453.8 o
   6   5   4      2742.7      2711.2     74.4 o
   7   5   4      7257.2      7023.9    185.6 o
   8   5   4        74.1        63.0     20.6 o
   9   5   4      2585.3      2492.3     76.4 o
  10   5   4       502.1       514.1     37.1 o
  11   5   4      2002.4      2096.9     77.6 o
  12   5   4       313.5       404.3     42.5 o
   0   6   4      8234.9      8133.8    195.8 o
   1   6   4      2766.1      2832.2     67.7 o
   2   6   4      2179.6      2181.2     58.6 o
   3   6   4      2448.2      2375.3     62.1 o
   4   6   4       623.5       653.7     25.6 o
   5   6   4      1474.5      1551.1     44.9 o
   6   6   4      4666.7      4598.8    121.5 o
   7   6   4       719.1       702.7     32.6 o
   8   6   4      9590.8      9221.0    239.2 o
   9   6   4       330.6       345.7     32.0 o
  10   6   4      1647.4      1810.8     67.6 o
  11   6   4       107.4        87.9     41.6 <
   0   7   4     14312.4     13539.9    361.8 o
   1   7   4       223.3       216.4     18.4 o
   2   7   4      1963.9      2118.9     54.6 o
   3   7   4      2353.4      2365.8     64.8 o
   4   7   4      6291.7      6118.0    152.3 o
   5   7   4      4302.5      4245.6    107.7 o
   6   7   4      1043.0      1130.8     36.3 o
   7   7   4      1304.8      1299.3     44.5 o
   8   7   4      1596.0      1578.5     58.2 o
   9   7   4        59.7       123.1     31.8 <
  10   7   4       439.9       529.0     46.1 o
   0   8   4       772.1       781.0     36.8 o
   1   8   4      3095.5      2970.9     80.0 o
   2   8   4      1092.2      1128.8     36.2 o
   3   8   4      5925.7      5674.6    146.4 o
   4   8   4       105.8       107.3     22.6 o
   5   8   4      2267.3      2268.4     67.4 o
   6   8   4       334.1       396.3     27.0 o
   7   8   4      1243.9      1354.4     56.0 o
   8   8   4       136.7       113.5     37.7 o
   0   9   4      7181.1      6933.6    215.5 o
   1   9   4      1040.5      1070.6     40.5 o
   2   9   4      1417.9      1568.2     51.3 o
   3   9   4      1340.2      1307.1     52.9 o
   4   9   4       419.0       464.4     31.0 o
   5   9   4      1286.6      1273.6     55.4 o
   6   9   4       773.5       884.0     49.7 o
   0  10   4      2377.8      2567.7    227.0 o
   1  10   4       141.5       100.9     52.8 <
   2   0   5     65795.8     63386.2   1769.2 o
   4   0   5     22182.1     23880.0    614.1 o
   6   0   5      2621.6      2653.2     71.8 o
   8   0   5      3616.9      3459.8    103.5 o
  10   0   5      1865.5      1914.0     66.7 o
  12   0   5      2394.8      2302.7     95.2 o
  14   0   5      1879.3      2191.5    113.1 o
   1   1   5     21588.7     22981.2    507.0 o
   2   1   5       206.1       222.3      9.0 o
   3   1   5       886.7      1013.1     26.9 o
   4   1   5     20373.8     21270.1    471.1 o
   5   1   5     16622.4     17463.9    390.4 o
   6   1   5      9920.8     10211.9    231.0 o
   7   1   5      3137.4      3245.3     77.7 o
   8   1   5      1717.8      1744.1     47.9 o
   9   1   5      3483.0      3602.8     89.0 o
  10   1   5     14186.2     13441.7    338.1 o
  11   1   5      2354.8      2251.9     67.5 o
  12   1   5      1590.9      1681.8     56.9 o
  13   1   5       611.8       657.0     41.9 o
  14   1   5       597.6       844.0     49.9 o
   1   2   5     18926.7     20159.8    413.0 o
   2   2   5      2689.0      2597.7     71.4 o
   3   2   5     24944.9     26616.3    595.3 o
   4   2   5       779.0       813.4     23.7 o
   5   2   5      3471.2      3720.0     85.8 o
   6   2   5      7040.7      6910.4    169.3 o
   7   2   5     15529.5     15212.3    366.8 o
   8   2   5      3268.5      3189.7     87.1 o
   9   2   5      7176.2      7159.4    175.4 o
  10   2   5      3216.2      3128.6     87.9 o
  11   2   5      1489.7      1459.9     50.0 o
  12   2   5        -5.3         7.1     23.6 <
  13   2   5      1266.7      1408.1     60.8 o
   1   3   5      9497.2      9806.8    207.1 o
   2   3   5     20942.4     21515.5    469.2 o
   3   3   5      1256.6      1248.3     34.6 o
   4   3   5       714.5       605.4     25.8 o
   5   3   5       584.4       550.5     22.5 o
   6   3   5     26509.6     26231.4    626.8 o
   7   3   5      1321.8      1259.5     41.2 o
   8   3   5      2056.1      1997.2     60.2 o
   9   3   5       447.3       451.6     27.6 o
  10   3   5      9781.7      9239.4    239.8 o
  11   3   5       280.8       283.2     30.8 o
  12   3   5      1949.0      2059.8     68.6 o
  13   3   5        59.4        79.2     43.0 <
   1   4   5     17045.6     17068.2    373.3 o
   2   4   5     15833.4     16010.4    375.2 o
   3   4   5     10640.7     10703.6    249.6 o
   4   4   5      1447.4      1544.9     40.1 o
   5   4   5      2197.7      2137.4     61.0 o
   6   4   5      7412.0      7327.1    184.8 o
   7   4   5      4178.8      4099.3    105.6 o
   8   4   5      1595.6      1555.2     50.0 o
   9   4   5      4010.3      3733.1    112.0 o
  10   4   5      1666.9      1744.1     59.6 o
  11   4   5       289.9       332.3     28.8 o
  12   4   5       351.4       382.0     40.4 o
   1   5   5     22968.9     22514.7    508.7 o
   2   5   5      1513.0      1571.0     39.8 o
   3   5   5      2406.9      2410.3     61.8 o
   4   5   5      2304.5      2328.4     61.0 o
   5   5   5      9973.5      9662.2    238.8 o
   6   5   5      1631.9      1746.0     49.6 o
   7   5   5      2901.0      2931.2     82.1 o
   8   5   5      1734.5      1689.9     56.3 o
   9   5   5      1298.2      1434.2     47.4 o
  10   5   5      3076.3      3098.1     97.9 o
  11   5   5      1674.3      1764.3     73.4 o
  12   5   5       792.3       949.4     67.3 o
   1   6   5       821.0       856.2     26.1 o
   2   6   5     29917.1     28608.9    679.8 o
   3   6   5      2036.9      2095.2     54.2 o
   4   6   5     12759.7     12363.6    298.3 o
   5   6   5       241.5       274.6     21.6 o
   6   6   5      1429.2      1528.2     45.2 o
   7   6   5      2048.8      2159.6     59.7 o
   8   6   5       919.3       884.6     37.8 o
   9   6   5       508.5       594.9     33.4 o
  10   6   5       849.1       977.3     46.4 o
  11   6   5       368.6       399.7     48.5 o
   1   7   5       746.5       762.8     24.9 o
   2   7   5       917.7       893.3     32.3 o
   3   7   5       396.6       365.9     24.9 o
   4   7   5      8626.4      8563.1    206.8 o
   5   7   5      2904.3      2877.3     77.7 o
   6   7   5      6882.3      6450.6    175.3 o
   7   7   5       558.0       612.3     29.7 o
   8   7   5       441.2       454.3     29.9 o
   9   7   5       484.7       506.4     39.0 o
  10   7   5      5244.3      5691.8    190.7 o
   1   8   5      3177.3      3091.0     80.4 o
   2   8   5      1628.8      1643.3     46.8 o
   3   8   5      5936.4      5964.4    150.2 o
   4   8   5       271.6       258.9     23.8 o
   5   8   5      1495.9      1514.4     51.6 o
   6   8   5      1090.7       978.2     48.1 o
   7   8   5      3040.4      3086.9    106.9 o
   8   8   5       304.6       296.6     41.5 o
   1   9   5      1457.9      1575.1     52.7 o
   2   9   5      1367.4      1408.4     53.2 o
   3   9   5       407.3       449.0     31.5 o
   4   9   5        59.4        93.2     31.1 <
   5   9   5       416.9       480.2     34.8 o
   0   0   6     49900.1     48872.0   2152.6 o
   2   0   6     25438.7     25815.8    656.2 o
   4   0   6     18877.3     19493.6    512.3 o
   6   0   6      6125.8      6164.6    171.1 o
   8   0   6      4459.5      4680.1    124.7 o
  10   0   6      4922.3      4762.8    149.4 o
  12   0   6      3227.4      3030.7    118.4 o
   0   1   6     29396.5     29092.7    734.8 o
   1   1   6     19033.0     20205.0    455.5 o
   2   1   6     10293.2     10599.6    238.2 o
   3   1   6     45115.8     45933.6   1045.6 o
   4   1   6      8424.9      8802.1    197.5 o
   5   1   6      8847.3      8944.8    214.4 o
   6   1   6      1970.9      2050.7     54.9 o
   7   1   6      2134.8      2194.2     58.8 o
   8   1   6      1514.3      1510.0     43.3 o
   9   1   6      1140.7      1145.9     36.5 o
  10   1   6      2572.1      2702.2     71.2 o
  11   1   6       405.7       454.3     28.3 o
  12   1   6      1695.9      1674.3     60.7 o
  13   1   6      3193.9      3191.7    108.1 o
   0   2   6     25360.2     27280.8    627.8 o
   1   2   6      1645.7      1678.2     37.8 o
   2   2   6      1263.4      1298.9     36.0 o
   3   2   6       334.7       321.8     17.0 o
   4   2   6       924.4      1022.8     27.8 o
   5   2   6     26116.4     26975.1    602.5 o
   6   2   6     11576.5     11725.9    271.6 o
   7   2   6     10736.3     10555.7    265.8 o
   8   2   6      3271.1      3056.7     88.9 o
   9   2   6     10328.3      9928.7    246.6 o
  10   2   6       271.6       287.5     24.1 o
  11   2   6     10019.8      9602.0    247.2 o
  12   2   6       567.3       646.7     34.9 o
  13   2   6       484.8       613.4     39.5 o
   0   3   6     17024.9     17256.5    405.4 o
   1   3   6      1323.7      1338.9     31.3 o
   2   3   6     22478.7     22753.9    503.9 o
   3   3   6       393.9       414.0     17.5 o
   4   3   6     17314.7     17459.4    414.8 o
   5   3   6      1318.6      1291.5     40.2 o
   6   3   6      7050.7      7039.3    172.3 o
   7   3   6       130.2       157.7     18.7 o
   8   3   6     37964.7     35053.4    888.2 o
   9   3   6       111.2       136.5     23.0 o
  10   3   6       235.4       231.0     23.8 o
  11   3   6        91.5        70.5     23.8 o
  12   3   6      2660.7      2714.7     86.0 o
  13   3   6       197.2       260.8     41.8 o
   0   4   6     61230.8     57672.2   1390.9 o
   1   4   6       273.1       290.4     11.2 o
   2   4   6      2162.7      2172.5     54.4 o
   3   4   6      1339.6      1378.2     37.4 o
   4   4   6      6693.8      6676.0    159.3 o
   5   4   6      7442.7      7348.9    187.9 o
   6   4   6      5428.1      5462.3    140.2 o
   7   4   6       893.2       914.2     36.0 o
   8   4   6      1564.7      1534.6     48.7 o
   9   4   6      3650.1      3593.6    100.7 o
  10   4   6       305.9       356.0     31.1 o
  11   4   6      3986.1      4121.5    120.2 o
  12   4   6      1382.2      1617.9     70.6 o
   0   5   6      3394.1      3396.8     82.7 o
   1   5   6     12299.9     12442.7    266.5 o
   2   5   6      2636.5      2691.8     65.1 o
   3   5   6     19068.6     18763.3    438.4 o
   4   5   6      1412.7      1396.9     41.4 o
   5   5   6      2268.3      2350.8     63.4 o
   6   5   6       531.5       502.6     26.1 o
   7   5   6       627.4       700.3     33.4 o
   8   5   6       124.6       154.4     23.3 o
   9   5   6      1132.3      1139.6     47.3 o
  10   5   6      1568.0      1580.5     65.6 o
  11   5   6       152.9       176.8     36.6 o
   0   6   6      4826.2      4763.9    122.4 o
   1   6   6      2151.3      2179.8     53.4 o
   2   6   6      1650.0      1614.0     45.6 o
   3   6   6       874.7       829.6     30.6 o
   4   6   6      7246.8      7115.5    176.0 o
   5   6   6      2630.5      2660.5     71.6 o
   6   6   6      1501.0      1456.5     47.8 o
   7   6   6      1632.5      1654.1     53.0 o
   8   6   6       738.3       783.0     35.8 o
   9   6   6       231.4       209.0     28.8 o
  10   6   6      2094.5      2196.2     82.9 o
  11   6   6       351.3       429.3     70.5 o
   0   7   6      7080.3      6942.4    187.8 o
   1   7   6      1007.6      1006.4     30.1 o
   2   7   6      2144.3      2174.9     58.4 o
   3   7   6      5391.9      5191.9    133.8 o
   4   7   6      5641.8      5367.3    136.6 o
   5   7   6      2037.3      2030.0     58.2 o
   6   7   6       422.7       564.3     28.5 o
   7   7   6       230.1       241.8     26.1 o
   8   7   6      2775.6      2833.5     93.9 o
   9   7   6       125.2       166.1     33.8 o
   0   8   6        83.6       119.8     27.7 o
   1   8   6       299.2       340.1     20.4 o
   2   8   6       120.4       154.6     20.5 o
   3   8   6       240.4       281.0     23.5 o
   4   8   6       267.1       289.6     26.5 o
   5   8   6      5161.3      4949.9    141.6 o
   6   8   6      1273.0      1248.6     55.8 o
   7   8   6      1365.5      1407.7     63.7 o
   8   8   6      1259.9      1382.1     68.5 o
   0   9   6      2471.2      2448.6    101.0 o
   1   9   6      1710.3      1733.4     67.4 o
   2   9   6      1872.8      2000.3     66.7 o
   3   9   6      2116.1      2067.3     74.4 o
   4   9   6      1315.8      1314.8     58.5 o
   5   9   6       229.8       262.7     41.9 o
   2   0   7     16424.4     17947.8    422.1 o
   4   0   7     84337.4     79517.3   2300.1 o
   6   0   7     23911.9     23203.4    633.8 o
   8   0   7      1784.1      1738.8     60.3 o
  10   0   7      3518.3      3537.5    112.9 o
  12   0   7      3549.6      3435.0    128.7 o
   1   1   7     23473.0     25105.4    566.6 o
   2   1   7      8711.9      9166.4    204.4 o
   3   1   7       674.2       654.7     21.5 o
   4   1   7     20833.7     21509.4    485.3 o
   5   1   7      7623.4      7866.0    183.1 o
   6   1   7      9588.8      9475.6    235.7 o
   7   1   7     17822.1     17217.7    422.5 o
   8   1   7       533.1       560.9     25.1 o
   9   1   7      8671.5      8400.6    208.1 o
  10   1   7      5418.1      5236.8    135.6 o
  11   1   7      2330.4      2257.6     70.0 o
  12   1   7      1406.1      1419.6     56.1 o
  13   1   7      1007.1      1034.1     51.5 o
   1   2   7     30783.7     32497.2    692.4 o
   2   2   7       539.0       591.1     17.7 o
   3   2   7      2337.4      2426.6     61.7 o
   4   2   7      2026.6      2030.8     54.9 o
   5   2   7      1320.4      1301.6     38.6 o
   6   2   7      9055.8      9028.3    216.0 o
   7   2   7     16913.8     16571.3    402.8 o
   8   2   7       542.8       519.1     30.3 o
   9   2   7      9952.4      9684.6    242.9 o
  10   2   7      1240.6      1293.3     43.1 o
  11   2   7      1751.3      1831.3     58.3 o
  12   2   7       115.1       182.0     26.7 o
  13   2   7      1088.2      1285.9     61.3 o
   1   3   7      2226.9      2162.6     51.6 o
   2   3   7     19485.6     19746.0    445.5 o
   3   3   7      1014.8      1092.2     30.2 o
   4   3   7      3650.0      3528.9     95.5 o
   5   3   7        90.0        97.5     15.8 o
   6   3   7     24841.5     23931.3    598.9 o
   7   3   7       784.9       861.4     30.9 o
   8   3   7      1232.4      1289.4     44.5 o
   9   3   7       571.4       564.2     32.3 o
  10   3   7      1955.8      1897.7     62.5 o
  11   3   7        87.6        87.3     26.6 o
  12   3   7      1714.1      1931.5     68.2 o
  13   3   7       210.7         6.8    119.4 <
   1   4   7     12184.6     12156.9    264.3 o
   2   4   7     14583.7     14146.6    330.1 o
   3   4   7      1335.5      1367.4     36.2 o
   4   4   7       291.8       303.9     17.9 o
   5   4   7       421.4       434.7     23.9 o
   6   4   7      9911.4      9799.9    255.6 o
   7   4   7      6638.7      6428.4    174.5 o
   8   4   7       289.7       306.2     27.1 o
   9   4   7      3351.9      3304.1     94.7 o
  10   4   7      1913.9      1903.6     64.1 o
  11   4   7       899.9       996.3     50.0 o
  12   4   7       330.5       307.4     44.6 o
   1   5   7     18891.9     18516.0    410.3 o
   2   5   7      1563.3      1551.5     42.4 o
   3   5   7      1122.1      1079.0     32.6 o
   4   5   7      5488.9      5415.7    133.1 o
   5   5   7      7046.3      6910.6    169.5 o
   6   5   7       215.4       252.4     19.8 o
   7   5   7      7130.0      6823.5    187.9 o
   8   5   7        90.5        50.8     26.1 o
   9   5   7      3964.0      3973.4    116.7 o
  10   5   7      1715.4      1697.3     70.2 o
  11   5   7      1483.6      1594.1     76.1 o
   1   6   7      1231.0      1244.9     33.8 o
   2   6   7      6749.4      6657.6    157.1 o
   3   6   7      1353.2      1352.3     39.4 o
   4   6   7     19144.8     18244.7    450.2 o
   5   6   7       364.2       364.1     23.9 o
   6   6   7      4848.6      4750.4    125.8 o
   7   6   7      1710.8      1681.4     54.2 o
   8   6   7       331.0       367.4     28.1 o
   9   6   7      1579.0      1633.1     58.5 o
  10   6   7      1550.8      1649.3     69.7 o
   1   7   7      2630.8      2649.7     66.2 o
   2   7   7      3309.4      3251.2     83.2 o
   3   7   7        83.9        85.0     19.7 o
   4   7   7      6278.7      6025.0    152.9 o
   5   7   7       421.3       379.8     27.5 o
   6   7   7      3543.9      3644.0    100.5 o
   7   7   7      1234.9      1320.1     49.1 o
   8   7   7        19.3        70.4     28.2 <
   9   7   7       195.9       280.3     40.1 o
   1   8   7      3961.1      3939.0     97.2 o
   2   8   7       679.2       690.8     30.3 o
   3   8   7      1502.1      1459.1     47.7 o
   4   8   7       483.4       491.4     29.9 o
   5   8   7      1592.8      1732.0     60.7 o
   6   8   7       416.2       425.6     37.2 o
   7   8   7      3095.2      3131.7    126.0 o
   1   9   7       792.9       913.1     44.7 o
   2   9   7       790.2       867.7     40.1 o
   3   9   7      1486.7      1463.5     59.6 o
   4   9   7       140.5       192.2     35.2 o
   0   0   8     17196.8     18343.6    536.5 o
   2   0   8     18255.8     18796.9    511.1 o
   4   0   8     15696.2     15810.5    447.6 o
   6   0   8      4268.3      4184.5    124.4 o
   8   0   8     12380.3     12413.2    320.0 o
  10   0   8      1821.0      1881.9     71.2 o
  12   0   8      5840.8      5720.6    196.7 o
   0   1   8     22971.8     22957.0    572.4 o
   1   1   8      2465.8      2495.0     62.6 o
   2   1   8     10220.0     10193.6    235.7 o
   3   1   8      2058.3      1980.3     52.1 o
   4   1   8      7350.9      7341.8    171.6 o
   5   1   8     16058.9     16781.2    388.7 o
   6   1   8       611.1       657.2     25.3 o
   7   1   8     12446.9     12513.5    298.5 o
   8   1   8      5900.0      5975.8    149.2 o
   9   1   8      4890.7      4934.3    124.3 o
  10   1   8      1665.4      1710.2     52.2 o
  11   1   8      4570.8      4543.1    121.0 o
  12   1   8       171.1       186.5     29.3 o
  13   1   8       927.9      1109.1     57.9 o
   0   2   8     16160.5     17251.5    406.9 o
   1   2   8     16599.5     17078.2    374.5 o
   2   2   8      5775.2      5788.8    133.6 o
   3   2   8     21753.1     22707.8    525.8 o
   4   2   8      1910.4      1962.9     53.7 o
   5   2   8      6320.5      6559.5    151.5 o
   6   2   8      1657.0      1726.1     47.3 o
   7   2   8      1955.9      1990.2     56.6 o
   8   2   8      6795.3      6685.5    173.7 o
   9   2   8       614.8       645.3     30.4 o
  10   2   8       786.8       806.5     34.5 o
  11   2   8       372.5       373.5     28.9 o
  12   2   8        46.7        49.9     29.9 <
  13   2   8      2905.3      3260.2    121.8 o
   0   3   8    104698.0     95996.8   2461.6 o
   1   3   8       845.1       884.4     22.7 o
   2   3   8      4632.8      4746.5    106.4 o
   3   3   8       860.6       859.9     28.1 o
   4   3   8      8906.4      8963.9    227.0 o
   5   3   8      1723.6      1750.9     51.2 o
   6   3   8      5502.0      5424.2    142.8 o
   7   3   8       773.5       874.9     33.2 o
   8   3   8      3944.3      4014.0    108.4 o
   9   3   8       146.1       187.0     24.1 o
  10   3   8       467.9       457.0     33.3 o
  11   3   8       232.7       281.0     30.4 o
  12   3   8      3108.6      3350.2    111.5 o
   0   4   8     12604.5     13279.7    288.7 o
   1   4   8     10615.4     10567.5    231.1 o
   2   4   8      3678.7      3734.3     87.8 o
   3   4   8     11975.5     11895.7    278.0 o
   4   4   8      7932.0      7928.6    188.1 o
   5   4   8      2821.7      2866.8     75.3 o
   6   4   8      3385.7      3374.0     93.4 o
   7   4   8      1767.5      1700.5     55.7 o
   8   4   8     15677.1     14685.7    403.8 o
   9   4   8       584.9       558.3     37.3 o
  10   4   8       329.2       295.7     32.1 o
  11   4   8       208.1       210.2     37.9 o
  12   4   8       676.1       943.1     61.9 o
   0   5   8      2695.9      2676.9     67.1 o
   1   5   8      1801.0      1810.6     42.7 o
   2   5   8      1466.9      1490.4     38.6 o
   3   5   8      1571.3      1587.9     42.8 o
   4   5   8       585.8       615.7     25.2 o
   5   5   8     17218.6     16550.2    409.6 o
   6   5   8       233.3       231.1     20.3 o
   7   5   8      5271.2      5292.7    135.2 o
   8   5   8       -54.9         6.6     28.6 <
   9   5   8      4101.1      4230.2    122.4 o
  10   5   8       812.1       860.0     52.2 o
  11   5   8      3784.1      4010.3    163.4 o
   0   6   8      5007.9      4957.0    123.8 o
   1   6   8      1832.7      1812.1     46.5 o
   2   6   8      7567.0      7433.4    175.5 o
   3   6   8      2750.2      2858.0     71.7 o
   4   6   8      4397.4      4519.2    114.2 o
   5   6   8       339.6       394.1     24.9 o
   6   6   8       707.6       816.1     31.7 o
   7   6   8       864.9       883.7     36.6 o
   8   6   8      5024.0      4934.9    143.9 o
   9   6   8       228.5       277.1     32.9 o
  10   6   8      1040.7      1162.4     54.6 o
   0   7   8      5610.3      5422.6    140.2 o
   1   7   8       112.5       113.8     17.3 o
   2   7   8      2942.9      2919.3     75.5 o
   3   7   8       316.1       316.2     22.9 o
   4   7   8      2535.1      2291.7     68.6 o
   5   7   8      1481.1      1489.8     48.1 o
   6   7   8       100.9        86.2     26.7 o
   7   7   8       524.4       644.8     34.3 o
   8   7   8      1843.3      1934.5     76.2 o
   0   8   8      3909.9      3770.5    113.7 o
   1   8   8      4139.6      4101.1    103.0 o
   2   8   8       806.1       769.8     32.3 o
   3   8   8      7248.7      7121.0    189.2 o
   4   8   8       201.8       202.3     27.0 o
   5   8   8      1468.4      1515.2     58.2 o
   6   8   8       349.6       383.0     39.3 o
   7   8   8       573.1       706.8     51.7 o
   0   9   8      7879.3      7630.3    347.4 o
   1   9   8       663.0       700.6     47.6 o
   2   9   8       304.4       339.0     30.7 o
   3   9   8       284.0       329.9     30.8 o
   2   0   9      1518.7      1444.8     56.4 o
   4   0   9     16117.1     16770.7    429.3 o
   6   0   9     18988.9     18624.3    534.3 o
   8   0   9      3666.3      3797.0    116.2 o
  10   0   9     27763.0     25625.7    725.3 o
  12   0   9      2586.6      2664.8    113.7 o
   1   1   9      1119.4      1247.2     31.2 o
   2   1   9     29760.3     30183.8    691.1 o
   3   1   9     19581.0     19632.5    444.4 o
   4   1   9      9675.7     10094.0    224.4 o
   5   1   9      2212.4      2229.0     60.7 o
   6   1   9      1265.8      1301.2     40.7 o
   7   1   9     16056.9     15709.9    391.2 o
   8   1   9      1196.5      1210.8     40.8 o
   9   1   9      8285.9      8095.0    201.4 o
  10   1   9        59.1        26.8     24.2 <
  11   1   9       588.8       576.7     33.0 o
  12   1   9       891.3       922.4     47.8 o
  13   1   9       683.9       758.9     87.1 o
   1   2   9     24599.9     24637.9    554.8 o
   2   2   9      1438.2      1559.9     36.7 o
   3   2   9      9995.5     10061.7    234.9 o
   4   2   9       277.4       276.9     16.7 o
   5   2   9     16212.5     15704.3    376.8 o
   6   2   9      4128.4      4078.8    102.0 o
   7   2   9      1253.9      1313.3     42.2 o
   8   2   9      1507.1      1501.4     48.9 o
   9   2   9       559.6       557.3     29.3 o
  10   2   9      1025.7      1187.7     40.5 o
  11   2   9      3253.4      3307.4    101.9 o
  12   2   9       203.0       198.7     36.4 o
   1   3   9      1011.8      1045.9     27.0 o
   2   3   9     48405.9     46178.3   1074.3 o
   3   3   9       975.3       957.4     29.7 o
   4   3   9      2461.8      2580.7     69.3 o
   5   3   9       150.9       173.4     20.1 o
   6   3   9      5047.9      5063.1    134.7 o
   7   3   9      1251.3      1296.9     44.6 o
   8   3   9      3788.9      3926.6    105.4 o
   9   3   9       109.2        73.5     23.9 o
  10   3   9      2226.0      2243.6     72.8 o
  11   3   9       214.7       213.3     35.1 o
  12   3   9       160.9       272.8     42.2 o
   1   4   9      3803.5      3876.6     86.7 o
   2   4   9      8109.6      7836.1    188.8 o
   3   4   9      5927.8      5853.4    143.5 o
   4   4   9       369.3       382.3     18.7 o
   5   4   9      6221.1      6184.3    155.9 o
   6   4   9     11896.3     11372.2    296.3 o
   7   4   9       615.2       577.5     34.4 o
   8   4   9       635.7       662.6     34.9 o
   9   4   9       908.5       956.3     47.7 o
  10   4   9      2861.1      2930.6     97.3 o
  11   4   9       826.5       919.2     54.0 o
   1   5   9      1315.9      1254.4     33.5 o
   2   5   9      8339.8      8381.7    191.9 o
   3   5   9     11811.7     11401.6    279.3 o
   4   5   9      3739.7      3629.5     94.8 o
   5   5   9      1083.9      1173.3     36.3 o
   6   5   9      1070.6      1162.3     37.7 o
   7   5   9      8387.5      8417.9    211.3 o
   8   5   9       518.6       617.4     35.1 o
   9   5   9      5100.0      4930.4    153.2 o
  10   5   9        42.3        24.1     30.7 <
   1   6   9      3031.5      2974.4     73.0 o
   2   6   9       330.9       333.0     18.3 o
   3   6   9        68.5        58.0     17.1 o
   4   6   9      4646.9      4665.4    119.9 o
   5   6   9      1850.9      1921.6     55.2 o
   6   6   9      4369.4      4130.9    117.0 o
   7   6   9       203.5       255.5     24.1 o
   8   6   9      1507.3      1503.1     57.4 o
   9   6   9       326.3       352.0     34.8 o
   1   7   9      1265.4      1256.8     37.2 o
   2   7   9     12190.9     11487.3    285.1 o
   3   7   9      1951.1      2057.9     55.1 o
   4   7   9      2585.0      2562.2     71.5 o
   5   7   9       956.3       971.6     36.8 o
   6   7   9      1485.4      1503.1     52.2 o
   7   7   9      1303.4      1379.6     60.0 o
   8   7   9       500.2       642.1     46.6 o
   1   8   9      4862.6      4689.6    122.5 o
   2   8   9       511.0       532.8     27.6 o
   3   8   9      1749.2      1773.0     56.7 o
   4   8   9       416.2       452.3     33.2 o
   5   8   9      3338.7      3440.8    119.6 o
   6   8   9       589.4       689.0     58.1 o
   1   9   9       249.8       325.2     39.0 o
   2   9   9      2722.2      2855.1     98.9 o
   0   0  10     50609.0     49301.7   2083.6 o
   2   0  10     18402.2     18865.2    517.9 o
   4   0  10     18771.1     18392.4    486.2 o
   6   0  10      3338.5      3377.6    106.8 o
   8   0  10     12554.4     12315.8    349.2 o
  10   0  10      1701.6      1686.5     62.3 o
  12   0  10       108.3       209.6     40.7 <
   0   1  10      6534.4      6713.4    182.3 o
   1   1  10      6216.0      6327.8    149.8 o
   2   1  10      3356.5      3640.7     80.9 o
   3   1  10     10184.4      9932.6    233.8 o
   4   1  10      2872.2      2807.3     68.7 o
   5   1  10      8607.2      8629.5    205.9 o
   6   1  10      3948.7      4032.3    103.2 o
   7   1  10      4573.8      4592.2    123.3 o
   8   1  10      3719.9      3632.4     99.7 o
   9   1  10      3556.2      3424.4     94.9 o
  10   1  10      1968.6      2097.9     59.7 o
  11   1  10      3652.5      3619.4    103.8 o
  12   1  10      4085.5      4075.8    148.9 o
   0   2  10      9206.3      9157.7    235.5 o
   1   2  10     17174.7     17080.8    392.6 o
   2   2  10      9389.0      9656.8    213.7 o
   3   2  10     16141.8     16005.1    376.6 o
   4   2  10       271.5       311.9     16.7 o
   5   2  10     21439.9     21084.0    501.2 o
   6   2  10      2984.3      3135.6     78.1 o
   7   2  10      3312.5      3234.6     87.9 o
   8   2  10       820.0       902.5     34.8 o
   9   2  10      2285.2      2252.9     69.5 o
  10   2  10       237.5       268.2     27.2 o
  11   2  10       260.8       259.8     31.3 o
  12   2  10      2207.1      2524.6     90.8 o
   0   3  10     33129.5     32150.3    806.7 o
   1   3  10       692.8       692.9     20.2 o
   2   3  10      3667.0      3778.8     87.3 o
   3   3  10       393.7       407.1     18.2 o
   4   3  10     20896.5     20136.1    491.8 o
   5   3  10      1221.4      1269.4     42.4 o
   6   3  10      7534.7      7475.2    191.9 o
   7   3  10       185.4       212.3     26.0 o
   8   3  10     12340.7     11836.2    327.7 o
   9   3  10       308.7       356.2     35.8 o
  10   3  10      1200.6      1159.5     50.2 o
  11   3  10        83.9        87.3     31.0 <
   0   4  10     11485.3     11407.8    275.2 o
   1   4  10      3277.1      3287.3     75.8 o
   2   4  10      5101.1      5280.3    122.2 o
   3   4  10      8429.3      8111.8    197.1 o
   4   4  10      2726.5      2711.8     70.3 o
   5   4  10      7681.6      7627.1    186.0 o
   6   4  10      2912.0      3031.6     84.2 o
   7   4  10      1198.8      1214.1     46.3 o
   8   4  10      5140.7      5117.7    144.5 o
   9   4  10       810.5       778.6     46.5 o
  10   4  10       443.3       470.6     41.4 o
  11   4  10       360.7       483.7     44.0 o
   0   5  10       828.7       845.2     29.2 o
   1   5  10      2519.4      2594.4     61.5 o
   2   5  10      3395.3      3327.7     82.4 o
   3   5  10      5242.8      4998.7    126.2 o
   4   5  10       658.4       680.5     27.4 o
   5   5  10      5430.6      5430.9    136.7 o
   6   5  10      1985.7      2080.1     58.4 o
   7   5  10      3572.8      3555.2     98.5 o
   8   5  10        -8.9         1.8     28.2 <
   9   5  10      2618.3      2652.0     88.0 o
  10   5  10        70.4       115.3     34.9 <
   0   6  10     13203.7     12817.1    317.6 o
   1   6  10       658.0       599.9     22.4 o
   2   6  10      3495.9      3494.4     86.4 o
   3   6  10      1740.1      1702.0     48.2 o
   4   6  10      6424.5      6306.1    163.9 o
   5   6  10       314.3       328.2     26.1 o
   6   6  10       664.2       622.2     32.1 o
   7   6  10       972.8       916.2     41.8 o
   8   6  10      2476.8      2703.8     85.5 o
   9   6  10       253.8       334.1     38.3 o
   0   7  10      4111.5      3934.8    110.7 o
   1   7  10       379.7       397.5     20.6 o
   2   7  10      1042.0      1069.9     36.1 o
   3   7  10       280.2       337.2     21.1 o
   4   7  10      1497.8      1527.1     47.0 o
   5   7  10      1035.3      1069.7     42.1 o
   6   7  10      1023.7      1097.7     47.5 o
   7   7  10       160.3       197.1     34.1 o
   0   8  10       795.3       846.2     53.1 o
   1   8  10      2724.9      2702.8     78.8 o
   2   8  10       846.4       929.9     36.1 o
   3   8  10      2803.8      2766.9     89.7 o
   4   8  10       830.5       828.3     46.3 o
   5   8  10      2204.3      2311.4     85.5 o
   2   0  11     18058.6     18470.5    520.6 o
   4   0  11      2662.0      2864.2     83.2 o
   6   0  11     18176.0     17531.7    500.9 o
   8   0  11      4255.2      4245.4    146.9 o
  10   0  11       569.2       635.8     43.6 o
  12   0  11      2986.9      3190.2    150.9 o
   1   1  11     39480.9     38772.7    905.4 o
   2   1  11     12540.1     12463.1    291.9 o
   3   1  11       468.1       438.5     18.2 o
   4   1  11      2169.0      2252.1     56.6 o
   5   1  11      1941.8      1896.7     52.3 o
   6   1  11     11867.3     11825.5    284.4 o
   7   1  11      1509.4      1591.4     50.9 o
   8   1  11       904.9       911.9     38.4 o
   9   1  11       738.1       731.0     37.3 o
  10   1  11       661.7       688.8     33.2 o
  11   1  11      1064.6      1179.1     46.9 o
  12   1  11        50.1        76.8     37.6 <
   1   2  11      2684.2      2889.2     64.7 o
   2   2  11      7540.6      7801.0    172.0 o
   3   2  11      5514.6      5273.9    131.0 o
   4   2  11      3695.4      3719.4     93.0 o
   5   2  11       123.8       111.7     16.7 o
   6   2  11      1649.9      1693.9     50.1 o
   7   2  11     13871.2     13413.4    339.6 o
   8   2  11      3154.9      3079.0     86.1 o
   9   2  11      5099.9      5163.1    135.8 o
  10   2  11       315.3       340.8     31.7 o
  11   2  11       786.8       909.8     45.0 o
   1   3  11      3824.3      4001.0     88.8 o
   2   3  11       984.2      1082.5     28.1 o
   3   3  11        14.7        10.8     13.4 <
   4   3  11     17999.9     17694.8    422.9 o
   5   3  11       217.1       238.7     21.1 o
   6   3  11     22304.3     21294.3    543.0 o
   7   3  11        19.7        22.3     22.2 <
   8   3  11        25.5         2.7     27.5 <
   9   3  11       489.4       479.1     37.3 o
  10   3  11      5124.8      5186.0    160.9 o
  11   3  11       -33.4         3.4     34.7 <
   1   4  11      3328.1      3438.6     77.5 o
   2   4  11     15265.9     15028.0    350.8 o
   3   4  11      5087.8      5025.7    123.1 o
   4   4  11      4610.8      4701.2    113.9 o
   5   4  11        -1.0         2.7     15.8 <
   6   4  11      1064.0      1026.7     38.7 o
   7   4  11      6887.4      6638.1    180.9 o
   8   4  11      1695.5      1813.9     60.3 o
   9   4  11      1887.2      1934.9     75.7 o
  10   4  11        55.8        78.2     37.5 <
   1   5  11     25601.6     24134.0    570.4 o
   2   5  11       895.8       911.0     28.9 o
   3   5  11       323.5       339.4     19.9 o
   4   5  11       137.2       127.6     18.5 o
   5   5  11      2676.9      2586.1     73.2 o
   6   5  11       254.9       250.9     22.2 o
   7   5  11      2587.4      2604.7     75.2 o
   8   5  11       887.5       929.3     39.6 o
   9   5  11       330.6       428.2     32.5 o
  10   5  11       338.2       441.4     39.2 o
   1   6  11       368.0       382.3     15.9 o
   2   6  11      6774.6      6682.6    160.9 o
   3   6  11      1248.5      1284.6     37.4 o
   4   6  11      1701.6      1705.5     49.3 o
   5   6  11       813.4       801.8     33.2 o
   6   6  11      5295.5      5057.7    145.1 o
   7   6  11       528.0       552.3     30.7 o
   8   6  11       520.9       618.8     42.4 o
   1   7  11      4045.2      3916.2     99.8 o
   2   7  11      2368.9      2330.6     65.1 o
   3   7  11       141.7       131.1     21.2 o
   4   7  11       672.5       771.5     35.1 o
   5   7  11       402.6       441.1     32.3 o
   6   7  11      4285.8      4372.0    143.0 o
   7   7  11       494.6       525.1     46.7 o
   1   8  11      1197.3      1277.1     45.9 o
   2   8  11       400.6       446.2     30.6 o
   3   8  11      1742.8      1850.9     65.5 o
   4   8  11       458.4       436.0     40.2 o
   0   0  12     49829.5     47875.6   2051.4 o
   2   0  12      5256.0      5452.9    159.1 o
   4   0  12     16480.2     16216.0    450.2 o
   6   0  12      6117.8      6109.3    172.2 o
   8   0  12      1970.5      1993.5     80.8 o
  10   0  12       563.8       689.1     50.7 o
   0   1  12      2856.1      2967.4     95.2 o
   1   1  12     11362.1     11264.8    264.2 o
   2   1  12       468.8       491.5     18.7 o
   3   1  12     16167.3     15867.6    369.4 o
   4   1  12      6288.5      6228.5    152.3 o
   5   1  12       295.7       323.6     19.1 o
   6   1  12      3680.2      3780.3     93.8 o
   7   1  12       329.5       342.9     24.2 o
   8   1  12     10745.0     10602.5    264.4 o
   9   1  12      1075.3      1127.5     41.3 o
  10   1  12       537.8       546.2     33.0 o
  11   1  12       608.3       688.0     47.9 o
   0   2  12      1560.8      1639.7     49.1 o
   1   2  12      3839.7      3798.2     91.6 o
   2   2  12       675.4       646.6     21.6 o
   3   2  12      2222.3      2185.0     54.3 o
   4   2  12      1972.7      2050.2     53.4 o
   5   2  12     14259.0     13931.5    333.9 o
   6   2  12      3571.3      3638.8     95.9 o
   7   2  12      3845.0      3758.4    103.2 o
   8   2  12       221.1       206.0     22.2 o
   9   2  12      4707.6      4498.3    122.8 o
  10   2  12       918.9       874.1     48.1 o
  11   2  12      3360.7      3545.0    128.1 o
   0   3  12     10582.6     10519.1    272.7 o
   1   3  12       610.8       654.9     19.0 o
   2   3  12      8241.2      8120.3    191.0 o
   3   3  12       292.3       301.7     18.0 o
   4   3  12      4764.6      4841.6    117.1 o
   5   3  12       196.5       194.3     19.9 o
   6   3  12      2867.8      3067.3     82.1 o
   7   3  12       346.4       381.4     27.0 o
   8   3  12      8685.4      8250.0    236.5 o
   9   3  12        94.9        63.4     30.4 o
  10   3  12      2126.2      2322.4     86.7 o
  11   3  12       -31.3        17.9     52.2 <
   0   4  12      5991.4      5783.7    152.4 o
   1   4  12      1121.2      1163.4     30.2 o
   2   4  12       908.9       961.0     29.4 o
   3   4  12      1635.4      1634.1     46.1 o
   4   4  12      5680.3      5492.8    138.7 o
   5   4  12      5466.0      5359.0    134.8 o
   6   4  12       478.9       545.8     28.0 o
   7   4  12      1104.0      1162.4     43.3 o
   8   4  12      1644.9      1582.7     59.9 o
   9   4  12      2535.4      2625.9     96.1 o
  10   4  12       853.5       997.4     56.5 o
   0   5  12      3271.4      3220.6     83.5 o
   1   5  12      6467.4      6298.3    147.6 o
   2   5  12         5.9        40.1     13.8 <
   3   5  12     13192.1     12632.7    309.8 o
   4   5  12      1203.9      1251.5     38.8 o
   5   5  12       501.4       548.9     25.0 o
   6   5  12      1102.5      1085.2     39.4 o
   7   5  12       790.5       805.2     34.9 o
   8   5  12      1253.2      1311.4     49.5 o
   9   5  12       650.1       757.6     48.3 o
   0   6  12     15904.0     14759.4    372.1 o
   1   6  12       387.1       400.2     17.1 o
   2   6  12      2807.3      2909.4     69.8 o
   3   6  12       190.1       174.7     19.7 o
   4   6  12      3812.2      3712.6     97.5 o
   5   6  12      1967.2      1870.9     61.0 o
   6   6  12      1852.8      1932.9     61.0 o
   7   6  12       612.2       687.4     38.3 o
   8   6  12       210.2       326.7     35.9 o
   0   7  12       532.1       524.5     36.8 o
   1   7  12      1292.6      1413.5     42.0 o
   2   7  12       425.1       458.3     25.7 o
   3   7  12      1216.6      1342.2     44.8 o
   4   7  12      2659.5      2856.7     85.1 o
   5   7  12       143.8       108.9     32.6 o
   6   7  12      1946.7      2209.3     77.9 o
   0   8  12      1237.5      1305.8     82.6 o
   1   8  12       529.4       564.4     34.8 o
   2   8  12        -6.6         3.6     24.2 <
   3   8  12       171.3       200.1     38.5 o
   2   0  13     20084.1     19595.1    577.1 o
   4   0  13       707.2       776.7     37.0 o
   6   0  13     10260.2      9897.9    290.8 o
   8   0  13       535.6       574.9     35.0 o
  10   0  13      4079.3      3891.1    150.4 o
   1   1  13      4853.4      4685.6    116.7 o
   2   1  13      1287.5      1277.3     35.3 o
   3   1  13      5174.6      5295.8    125.4 o
   4   1  13      1035.8      1062.6     33.3 o
   5   1  13      5145.7      5014.2    127.6 o
   6   1  13      3064.4      3114.3     80.8 o
   7   1  13      4983.3      4726.4    130.0 o
   8   1  13       141.3       179.3     22.9 o
   9   1  13      2788.6      2781.5     82.9 o
  10   1  13      1380.9      1485.0     58.0 o
  11   1  13       832.9       886.6     62.5 o
   1   2  13     12627.9     12893.8    288.9 o
   2   2  13      3668.2      3715.8     87.8 o
   3   2  13     12244.1     12127.9    278.1 o
   4   2  13      7209.0      6906.2    175.0 o
   5   2  13      3620.6      3642.2     90.9 o
   6   2  13       906.9      1023.5     32.7 o
   7   2  13      3940.5      4033.8    106.1 o
   8   2  13       914.7       948.6     40.6 o
   9   2  13      1810.3      1810.6     65.1 o
  10   2  13      2413.9      2481.2     88.9 o
   1   3  13      1228.9      1242.5     32.6 o
   2   3  13     14922.9     14499.2    343.1 o
   3   3  13       563.6       613.9     21.9 o
   4   3  13     10316.2     10189.3    245.6 o
   5   3  13       369.3       403.2     23.7 o
   6   3  13      2257.9      2293.7     67.7 o
   7   3  13       594.3       631.9     34.8 o
   8   3  13       153.0       211.2     33.6 o
   9   3  13        71.8        41.7     35.2 <
  10   3  13      6339.1      6285.3    218.5 o
   1   4  13      5392.2      5375.6    127.8 o
   2   4  13      6178.4      6081.0    149.5 o
   3   4  13      2460.1      2534.3     65.7 o
   4   4  13      6683.7      6474.5    163.9 o
   5   4  13      2827.9      2815.9     76.2 o
   6   4  13      3497.6      3430.4     91.4 o
   7   4  13       932.9       988.0     39.5 o
   8   4  13       184.5       217.4     34.9 o
   9   4  13       428.7       476.7     40.9 o
   1   5  13      2095.2      2134.8     53.8 o
   2   5  13       103.4        91.1     17.0 o
   3   5  13      2527.3      2574.4     67.6 o
   4   5  13       951.3       988.5     33.4 o
   5   5  13      3325.6      3253.5     87.2 o
   6   5  13       889.6       924.2     35.6 o
   7   5  13      1368.6      1451.9     51.8 o
   8   5  13       257.1       311.6     32.3 o
   1   6  13       898.6       895.6     27.6 o
   2   6  13      5310.6      5228.8    126.7 o
   3   6  13       118.7        97.2     19.2 o
   4   6  13       104.5       122.6     20.3 o
   5   6  13       610.3       634.0     31.2 o
   6   6  13      2738.7      2868.8     90.7 o
   7   6  13       379.3       452.1     33.5 o
   1   7  13      1216.4      1307.4     43.9 o
   2   7  13      2582.7      2602.7     80.2 o
   3   7  13       630.1       684.4     35.4 o
   4   7  13         0.6        12.9     23.9 <
   5   7  13       818.7       935.6     43.5 o
   0   0  14      1525.3      1601.3     66.8 o
   2   0  14       129.2       165.4     23.3 o
   4   0  14      5837.0      5636.4    169.4 o
   6   0  14      3921.5      3905.6    120.6 o
   8   0  14     21566.1     20233.4    576.2 o
  10   0  14       112.7       228.3     44.1 <
   0   1  14     37227.5     35801.9   1075.9 o
   1   1  14      1143.7      1204.8     34.3 o
   2   1  14      1431.4      1490.9     38.5 o
   3   1  14       848.8       888.0     27.2 o
   4   1  14      1988.1      2064.9     54.8 o
   5   1  14     12212.2     12007.7    292.5 o
   6   1  14       770.2       832.4     32.5 o
   7   1  14      4921.3      4903.1    133.4 o
   8   1  14       576.5       591.8     30.8 o
   9   1  14       854.5       940.6     39.9 o
  10   1  14       243.1       226.7     34.9 o
   0   2  14      4911.0      4906.5    140.2 o
   1   2  14      4218.5      4238.2    103.1 o
   2   2  14       606.9       611.1     20.9 o
   3   2  14      9068.9      8991.6    207.3 o
   4   2  14       139.7       171.1     16.4 o
   5   2  14        83.8        60.0     20.4 o
   6   2  14        46.5        36.0     23.3 <
   7   2  14      2073.4      2077.9     67.5 o
   8   2  14        53.3        74.2     29.9 <
   9   2  14       151.2       173.5     33.9 o
  10   2  14      1276.9      1315.4     68.1 o
   0   3  14     15253.0     14840.1    383.3 o
   1   3  14       587.2       545.8     20.7 o
   2   3  14      8608.1      8293.0    202.5 o
   3   3  14       226.4       224.9     18.9 o
   4   3  14      2760.6      2855.2     72.2 o
   5   3  14       794.2       852.3     31.7 o
   6   3  14       276.5       283.5     24.0 o
   7   3  14       260.8       301.3     32.9 o
   8   3  14      1586.5      1694.7     65.2 o
   9   3  14        88.0       129.6     31.4 <
   0   4  14      3220.0      3364.6     89.4 o
   1   4  14      1967.8      1931.7     51.4 o
   2   4  14       822.9       858.2     28.9 o
   3   4  14      4531.8      4524.0    115.3 o
   4   4  14      1394.6      1378.1     43.7 o
   5   4  14       194.3       225.0     21.0 o
   6   4  14       332.1       425.3     24.4 o
   7   4  14      1304.0      1347.9     47.5 o
   8   4  14      1323.5      1497.1     58.3 o
   0   5  14      3414.1      3238.0     92.1 o
   1   5  14      1694.8      1665.2     44.7 o
   2   5  14       146.9       129.4     19.3 o
   3   5  14      1112.0      1169.0     37.0 o
   4   5  14       207.7       208.9     20.5 o
   5   5  14      9019.8      8618.9    234.8 o
   6   5  14       622.3       636.5     32.0 o
   7   5  14      3052.2      3182.7     96.5 o
   0   6  14      1017.3       962.7     38.0 o
   1   6  14       716.6       769.9     26.8 o
   2   6  14        78.4        88.2     16.8 o
   3   6  14       841.9       910.3     33.4 o
   4   6  14      1456.7      1555.3     50.5 o
   5   6  14       219.2       298.3     27.8 o
   6   6  14      1563.7      1785.4     64.3 o
   0   7  14     14525.7     14309.3    489.4 o
   1   7  14        50.2        47.8     21.8 <
   2   7  14       352.3       437.4     31.8 o
   3   7  14       605.4       683.3     39.7 o
   2   0  15      9405.3      9169.2    247.3 o
   4   0  15       650.8       678.6     32.9 o
   6   0  15     19519.5     18178.5    505.5 o
   8   0  15       125.0       112.1     39.8 o
   1   1  15       548.4       486.2     23.6 o
   2   1  15      1815.1      1856.7     44.8 o
   3   1  15       850.1       902.6     27.8 o
   4   1  15         9.6        35.0     17.6 <
   5   1  15       639.4       700.1     27.3 o
   6   1  15      1681.9      1705.9     53.7 o
   7   1  15      6858.0      6684.6    175.2 o
   8   1  15       608.3       589.5     32.9 o
   9   1  15      4147.0      4100.4    134.7 o
   1   2  15     13051.5     12786.9    309.8 o
   2   2  15       287.7       319.6     16.5 o
   3   2  15      1224.1      1197.8     33.7 o
   4   2  15      6112.1      6181.0    151.2 o
   5   2  15      3780.5      3700.0    101.2 o
   6   2  15       614.8       619.7     34.3 o
   7   2  15       927.4      1017.7     44.8 o
   8   2  15       638.2       705.6     40.9 o
   9   2  15       647.4       705.9     45.7 o
   1   3  15       119.2       139.0     13.0 o
   2   3  15     11220.5     10950.0    263.6 o
   3   3  15       186.0       180.0     18.7 o
   4   3  15      5823.0      5478.8    143.4 o
   5   3  15       -33.4         9.4     18.2 <
   6   3  15      1571.3      1551.3     55.7 o
   7   3  15       198.3       156.1     31.7 o
   8   3  15       845.8       940.1     48.1 o
   1   4  15      5882.2      5826.1    143.0 o
   2   4  15       760.6       790.8     28.5 o
   3   4  15      1400.9      1486.1     42.8 o
   4   4  15      6494.8      6302.0    163.1 o
   5   4  15      1230.1      1256.7     42.7 o
   6   4  15      3100.6      3187.1     94.0 o
   7   4  15       348.6       392.8     30.6 o
   8   4  15       193.8       310.0     32.6 o
   1   5  15      1100.7      1119.4     34.1 o
   2   5  15       290.0       251.9     22.5 o
   3   5  15       961.7      1009.2     35.2 o
   4   5  15       197.3       221.1     24.2 o
   5   5  15      1178.2      1221.5     44.3 o
   6   5  15        48.8        65.7     28.6 <
   1   6  15      1020.5      1109.2     38.1 o
   2   6  15      1517.4      1600.9     49.1 o
   3   6  15       835.2       915.8     38.1 o
   4   6  15       350.8       360.4     28.3 o
   5   6  15       251.3       344.6     36.6 o
   0   0  16     12152.3     11745.6    424.1 o
   2   0  16      2896.4      2950.7     92.5 o
   4   0  16      5743.9      5483.0    168.4 o
   6   0  16      2157.1      2108.1     74.6 o
   8   0  16      4426.0      4496.8    158.5 o
   0   1  16      2061.9      2124.7     66.1 o
   1   1  16      3694.8      3572.6     96.4 o
   2   1  16      2068.4      2135.4     55.4 o
   3   1  16      6403.4      6180.0    154.1 o
   4   1  16      4596.8      4473.5    116.3 o
   5   1  16      1832.4      1818.4     52.4 o
   6   1  16      1493.3      1535.3     52.8 o
   7   1  16       455.9       397.8     32.9 o
   8   1  16      1966.3      2063.1     75.5 o
   9   1  16      1050.6      1495.3    124.8 o
   0   2  16       995.2       992.0     41.3 o
   1   2  16      2810.1      2841.3     72.9 o
   2   2  16       409.4       431.2     18.1 o
   3   2  16      5269.0      5226.7    124.6 o
   4   2  16      2348.9      2306.1     63.8 o
   5   2  16      3154.7      3216.4     85.4 o
   6   2  16       666.6       798.5     36.3 o
   7   2  16      1211.7      1267.4     51.7 o
   8   2  16       259.2       148.9     44.4 o
   0   3  16      3268.3      3394.5     96.9 o
   1   3  16       485.0       547.1     19.6 o
   2   3  16      8006.1      7694.5    189.5 o
   3   3  16       212.3       205.5     20.0 o
   4   3  16      3672.6      3630.6     96.8 o
   5   3  16       337.1       367.5     26.6 o
   6   3  16       670.2       677.4     33.0 o
   7   3  16       100.7       133.1     27.9 o
   8   3  16      1841.2      2108.9     78.3 o
   0   4  16      4080.0      4075.2    114.8 o
   1   4  16       429.4       458.2     21.6 o
   2   4  16       958.0       975.9     32.9 o
   3   4  16      1762.8      1830.2     54.7 o
   4   4  16      3477.1      3363.2     98.2 o
   5   4  16       975.6      1116.1     41.3 o
   6   4  16       328.6       352.4     30.3 o
   7   4  16       212.3       312.4     29.9 o
   0   5  16      3274.2      3148.9    103.2 o
   1   5  16      1925.9      1933.8     56.5 o
   2   5  16       821.6       939.7     31.8 o
   3   5  16      2706.0      2911.5     79.6 o
   4   5  16       468.4       428.4     30.2 o
   5   5  16      1175.6      1319.2     47.7 o
   0   6  16      2708.8      2950.9    137.4 o
   1   6  16       336.6       389.2     30.8 o
   2   6  16      1064.0      1150.8     47.4 o
   3   6  16       284.3       328.0     35.7 o
   2   0  17     14302.3     13205.6    389.1 o
   4   0  17      2610.4      2702.7     79.2 o
   6   0  17      2311.5      2183.6     93.6 o
   8   0  17       247.8       181.3     59.2 o
   1   1  17      8170.2      7797.7    197.1 o
   2   1  17       340.8       352.0     18.8 o
   3   1  17      1491.2      1562.1     40.8 o
   4   1  17       434.2       442.4     22.4 o
   5   1  17      2865.6      2904.7     84.6 o
   6   1  17      4500.5      4413.1    130.1 o
   7   1  17        86.8        45.4     34.2 <
   8   1  17       848.1       901.8     49.7 o
   1   2  17       397.7       453.4     21.4 o
   2   2  17      2202.4      2252.4     58.1 o
   3   2  17      3491.5      3360.6     87.0 o
   4   2  17       525.0       534.1     25.2 o
   5   2  17      1236.4      1281.9     44.6 o
   6   2  17       213.0       269.9     30.1 o
   7   2  17      4380.3      4418.7    148.3 o
   1   3  17       556.9       584.0     23.4 o
   2   3  17      2250.7      2305.3     62.7 o
   3   3  17       149.5       170.9     18.0 o
   4   3  17      3058.3      3195.4     89.4 o
   5   3  17       351.1       350.2     27.4 o
   6   3  17      5442.4      5363.7    161.8 o
   1   4  17       417.5       454.0     23.1 o
   2   4  17      4599.9      4563.6    127.0 o
   3   4  17       819.5       852.2     39.3 o
   4   4  17       296.0       383.2     31.1 o
   5   4  17       735.5       771.7     45.6 o
   1   5  17      5846.5      5826.8    168.6 o
   2   5  17       875.8       924.5     37.4 o
   3   5  17      1132.9      1330.9     50.2 o
   0   0  18     16523.6     15636.5    470.0 o
   2   0  18      4020.1      4037.5    135.8 o
   4   0  18      4035.5      3907.9    132.8 o
   6   0  18       297.5       390.8     41.0 o
   0   1  18      1802.4      1841.5     52.8 o
   1   1  18      2220.7      2242.4     61.4 o
   2   1  18       253.7       280.2     19.4 o
   3   1  18      3050.4      3102.0     85.8 o
   4   1  18        99.1       132.0     23.2 o
   5   1  18      1480.7      1396.6     59.5 o
   6   1  18       657.4       701.0     38.7 o
   0   2  18      5407.5      5128.1    168.3 o
   1   2  18      1258.7      1324.5     40.2 o
   2   2  18       804.4       857.5     33.2 o
   3   2  18      1165.7      1165.6     44.1 o
   4   2  18       148.8       136.6     26.4 o
   5   2  18      6087.5      6075.4    185.3 o
   6   2  18       882.1       907.3     48.8 o
   0   3  18      3645.9      3466.9    121.1 o
   1   3  18       197.0       200.4     21.6 o
   2   3  18      1146.5      1304.9     43.4 o
   3   3  18       476.5       517.8     32.9 o
   4   3  18      1530.5      1549.8     59.9 o
   5   3  18         5.9        63.6     29.9 <
   0   4  18      7950.2      7829.4    287.1 o
   1   4  18       247.3       317.1     28.8 o
   2   4  18       301.2       338.0     33.4 o
   3   4  18       143.3       123.8     28.9 o
   4   4  18       894.4      1100.4     47.0 o
   2   0  19      2553.3      2563.0     94.6 o
   4   0  19      4108.6      4072.6    151.3 o
   1   1  19      3067.1      2952.8     90.3 o
   2   1  19      3199.1      3281.1     92.4 o
   3   1  19      4396.9      4349.2    126.8 o
   4   1  19      2421.8      2439.4     84.5 o
   5   1  19       390.8       385.9     37.4 o
   1   2  19      3530.5      3441.0    110.3 o
   2   2  19      1380.5      1349.4     57.6 o
   3   2  19       572.9       661.5     34.3 o
   4   2  19       123.8        66.8     31.5 o
   1   3  19        95.3        63.7     25.2 o
   2   3  19      3806.4      4159.0    128.4 o
   3   3  19        58.2       142.7     35.9 <
   0   0  20      1573.9      1582.5    108.7 o
   2   0  20      1994.4      2020.1     96.3 o
   0   1  20       138.7       108.7     36.2 o
   1   1  20       680.8       725.6     38.0 o
   2   1  20       335.8       354.6     45.2 o
   0   2  20       641.9       651.2     60.1 o
   1   2  20      2560.0      2777.7     89.4 o
